# Supplementary material for: Learning predictive signatures of HLA type from T-cell repertoires
Source: PLoS Comput Biol. 2025 Jan 6;21(1):e1012724. doi: 10.1371/journal.pcbi.1012724 (PMC11737854; doi:10.1371/journal.pcbi.1012724)
Supplement: S1 Table — Table of HLA-associated TCRs for both alpha and beta chain, containing their CDR3 amino acid sequence, V gene family, the number of individuals containing the given TCR and the subset of them that also are positive for the corresponding HLA allele, the corrected p-value (pBH) that characterizes their association as well as the kind of this last one (if there is a significant overexpression or underexpression of a TCR for the given HLA). (XLSX) [file pcbi.1012724.s005.xlsx]

## Sheet: Table1_SI
TCR+V	p_BH	TCR_sharing	HLA $\cap$ TCRs	HLA	chain	weights
CAAERNTEAFF+TRBV30	0.0012089417049233	14.0	12.0	DQA1*01:01	beta	0.0
CAAERNTEAFF+TRBV30	4.135608278451572e-06	15.0	15.0	DQB1*05:01	beta	0.0
CAAFSNTGNQFYF+TRAV41	4.872148393655908e-05	17.0	12.0	DRB1*04:01	alpha	0.0
CAAFTGGGNKLTF+TRAV13	0.0014228240616364	120.0	82.0	DPB1*04:01	alpha	0.0
CAAFTGNQFYF+TRAV29	0.005810517490075	44.0	36.0	DPB1*04:01	alpha	0.0
CAAGAGGTSYGKLTF+TRAV13	0.0005301272495182	74.0	24.0	DRB1*01:01	alpha	0.18293061579898387
CAAGGTSYGKLTF+TRBV12	0.0015747431999905	82.0	19.0	DRB1*04:07	beta	-1.0802828538433404
CAAGRGGKLIF+TRAV13	0.0087463142870588	6.0	5.0	DRB1*08:01	alpha	0.0
CAAGYSTLTF+TRAV13	0.0022843179953871	91.0	65.0	DPB1*04:01	alpha	0.0
CAAHGSSNTGKLIF+TRAV29	0.0052548350490959	63.0	48.0	DPB1*04:01	alpha	0.0
CAANQAGTALIF+TRAV13	0.0020106941448924	153.0	100.0	DPB1*04:01	alpha	-0.049137854332981075
CAANQAGTALIF+TRBV12	2.7945999616437985e-07	99.0	26.0	DRB1*04:07	beta	1.109756998343321
CAANSGGGADGLTF+TRAV17	0.0046450566265904	15.0	7.0	DRB1*08:01	alpha	1.2409044471744937
CAANTGGFKTIF+TRAV13	0.005076721615096	171.0	108.0	DPB1*04:01	alpha	0.0
CAAQETSYDKVIF+TRAV13	0.0001127625973025	12.0	11.0	B*08:01	alpha	0.0
CAAQGGSEKLVF+TRAV21	0.0065373742379728	153.0	53.0	DRB1*07:01	alpha	0.5202060321661927
CAARAAYSGAGSYQLTF+TRAV29	0.000377400579648	14.0	12.0	DQA1*01:01	alpha	0.0
CAARAFGNEKLTF+TRAV13	0.0002107726535428	41.0	22.0	DRB1*11:01	alpha	0.1699050220653853
CAAREGNNNDMRF+TRAV29	0.0077812550680057	13.0	12.0	DQA1*03:01	alpha	0.0
CAARGQAGTALIF+TRAV13	0.0044364713064986	66.0	50.0	DPB1*04:01	alpha	0.0
CAARGSGGSNYKLTF+TRAV29	0.0098698122068708	114.0	76.0	DPB1*04:01	alpha	0.0
CAARGTASKLTF+TRAV29	0.0002013434595687	20.0	16.0	A*01:01	alpha	2.7344113301191575
CAARNTGNQFYF+TRAV29	0.0052922209385102	115.0	78.0	DPB1*04:01	alpha	0.0
CAARPGAQKLVF+TRAV29	0.0002013434595687	16.0	14.0	A*01:01	alpha	3.557595933722154
CAARPNTGNQFYF+TRAV29	0.008581345853232	59.0	26.0	DRB1*15:01	alpha	0.0
CAARRGGADGLTF+TRAV23	0.0054934232395312	31.0	17.0	DQA1*01:01	alpha	0.0
CAARRYNTDKLIF+TRAV13	0.0061582027299443	11.0	8.0	DRB1*04:01	alpha	0.0
CAARSGSARQLTF+TRAV13	0.0052891137585589	74.0	54.0	DPB1*04:01	alpha	0.0
CAARSQTGANNLFF+TRAV29	0.0074384667005543	25.0	23.0	DPB1*04:01	alpha	0.0
CAARYGGYNKLIF+TRAV27	0.0077812550680057	15.0	13.0	DQA1*03:01	alpha	0.0
CAASAEGAQKLVF+TRAV29	0.0048449253066439	83.0	60.0	DPB1*04:01	alpha	0.0
CAASAGGTSYGKLTF+TRBV12	5.294860644939262e-05	100.0	23.0	DRB1*04:07	beta	-0.8190856678514832
CAASAGSNFGNEKLTF+TRAV29	0.0007797064458606	43.0	37.0	DPB1*04:01	alpha	0.0
CAASAHGNEKLTF+TRAV29	5.2648277010033857e-05	28.0	15.0	DRB1*04:01	alpha	0.0
CAASAQAAGNKLTF+TRAV29	0.0003375918410252	62.0	50.0	DPB1*04:01	alpha	0.0
CAASARGTYKYIF+TRAV29	0.0009850342119028	113.0	27.0	DRB1*04:01	alpha	0.0
CAASASGGSYIPTF+TRAV29	0.0098698122068708	77.0	55.0	DPB1*04:01	alpha	0.0
CAASDNYGQNFVF+TRAV29	8.141833138658258e-05	108.0	79.0	DPB1*04:01	alpha	0.0
CAASDRGGGSNYKLTF+TRAV29	0.0096742633624998	37.0	15.0	DRB1*01:01	alpha	0.0
CAASDRGGGSNYKLTF+TRAV29	0.0014659325115148	37.0	23.0	DQB1*05:01	alpha	0.0
CAASDRGGGSNYKLTF+TRAV29	3.841043762605389e-05	37.0	22.0	DQA1*01:01	alpha	0.0
CAASDSGNTPLVF+TRAV13	0.0093425317453432	41.0	33.0	DPB1*04:01	alpha	0.10675977059937537
CAASDSNYQLIWF+TRAV29	6.059059797237939e-05	118.0	85.0	DPB1*04:01	alpha	0.0
CAASDTGANSKLTF+TRAV29	1.9703062548630765e-05	107.0	50.0	DRB3*01:01	alpha	0.6435532035641907
CAASEGSNYQLIWF+TRAV29	0.0001683251954742	83.0	37.0	A*01:01	alpha	0.25232126919147174
CAASEGSSNTGKLIF+TRAV13	9.819193053316425e-09	61.0	35.0	DRB1*15:01	alpha	0.6056614944147041
CAASEGSSNTGKLIF+TRAV13	5.940539018181468e-06	61.0	44.0	DQA1*01:02	alpha	0.27331280958974086
CAASEGSSNTGKLIF+TRAV13	2.0456291539104746e-07	61.0	39.0	DQB1*06:02	alpha	0.12789273153724595
CAASERGTYKYIF+TRAV29	0.0006619326461918	38.0	16.0	DRB1*04:01	alpha	0.0
CAASETSYDKVIF+TRAV13	0.0002805643697082	58.0	30.0	C*07:01	alpha	0.3522100902847338
CAASETSYDKVIF+TRAV13	0.0047099548693985	58.0	27.0	A*01:01	alpha	0.0
CAASETSYDKVIF+TRAV13	7.160984339197315e-11	58.0	32.0	B*08:01	alpha	0.9278084332284517
CAASFNQGGKLIF+TRAV13	0.0007031803124939	21.0	14.0	B*08:01	alpha	0.0
CAASFQGAQKLVF+TRAV29	0.0007177554914936	122.0	84.0	DPB1*04:01	alpha	0.0
CAASFSNAGGTSYGKLTF+TRAV29	0.0015080544055354	30.0	23.0	DQA1*05:05	alpha	0.41989294406952044
CAASFSNAGGTSYGKLTF+TRAV29	0.0030752621074739	30.0	22.0	DQB1*03:01	alpha	0.0
CAASGAGGFKTIF+TRAV13	0.0071434405740916	57.0	44.0	DPB1*04:01	alpha	0.0
CAASGAGSYQLTF+TRAV13	0.0041237893855276	93.0	66.0	DPB1*04:01	alpha	0.0
CAASGAGTASKLTF+TRAV13	6.950825024688139e-05	37.0	18.0	DRB1*01:01	alpha	0.0
CAASGAGTASKLTF+TRAV13	0.0041731860888524	37.0	19.0	DQA1*01:01	alpha	0.0
CAASGGGSNYKLTF+TRAV29	0.0056674228976242	190.0	117.0	DPB1*04:01	alpha	0.0
CAASGGGTSYGKLTF+TRAV13	9.76832391351368e-05	86.0	27.0	DRB1*01:01	alpha	0.0
CAASGGGTSYGKLTF+TRAV13	0.0001805823903144	86.0	34.0	DQA1*01:01	alpha	0.0
CAASGGNTGFQKLVF+TRAV13	0.0014678104682371	29.0	18.0	DRB1*15:01	alpha	0.0
CAASGGSQGNLIF+TRAV29	0.0011644218784305	163.0	106.0	DPB1*04:01	alpha	0.0
CAASGGSYIPTF+TRAV21	0.0059891132334833	101.0	70.0	DPB1*04:01	alpha	0.0
CAASGNQFYF+TRAV29	1.0859848432890528e-06	160.0	112.0	DPB1*04:01	alpha	0.0
CAASGNQFYF+TRBV12	2.1121145966413057e-06	101.0	25.0	DRB1*04:07	beta	0.42931887296995297
CAASGNQFYF+TRBV12	0.0098078648999597	101.0	11.0	A*68:03	beta	2.078279893484245
CAASGNTGGFKTIF+TRAV29	0.0036461870448561	79.0	58.0	DPB1*04:01	alpha	0.0
CAASIDSNYQLIWF+TRAV13	0.0084802610668831	48.0	16.0	DRB1*04:01	alpha	0.0
CAASIENSGAGSYQLTF+TRAV23	0.0026317909028442	9.0	9.0	DRB1*15:01	alpha	1.6222338320353031
CAASIGFGNVLHCF+TRAV13	0.0017287484345792	134.0	90.0	DPB1*04:01	alpha	-0.001343854624124285
CAASIGNFGNEKLTF+TRAV23	0.0003545787420816	29.0	22.0	C*07:02	alpha	0.0
CAASIGNFGNEKLTF+TRAV23	5.803733894292872e-09	29.0	23.0	B*07:02	alpha	0.0
CAASIGNFGNEKLTF+TRAV23	0.0014678104682371	29.0	18.0	DRB1*15:01	alpha	0.5648308421179042
CAASIGNFGNEKLTF+TRAV23	0.0065105895667354	29.0	20.0	DQB1*06:02	alpha	0.0
CAASILTGGGNKLTF+TRAV13	4.092185093584337e-06	134.0	96.0	DPB1*04:01	alpha	0.0
CAASINQGGKLIF+TRAV13	1.931995404392661e-06	57.0	27.0	B*08:01	alpha	-0.36224588675964775
CAASINQGGKLIF+TRAV13	0.0095886320457832	57.0	26.0	A*01:01	alpha	0.14121142639718876
CAASINTGTASKLTF+TRAV23	0.0023679018675916	27.0	9.0	DRB1*08:01	alpha	0.8592354611043799
CAASIQGAQKLVF+TRBV12	0.0006962603706272	47.0	15.0	DRB1*04:07	beta	1.6806300575661064
CAASITGGGNKLTF+TRAV13	0.0028253545807498	153.0	99.0	DPB1*04:01	alpha	0.0
CAASIYRGSTLGRLYF+TRAV23	0.0038889293141931	13.0	11.0	DRB1*15:01	alpha	0.0
CAASKAAGNKLTF+TRAV23	0.0056971475800214	142.0	92.0	DPB1*04:01	alpha	0.0
CAASKADSSYKLIF+TRAV13	0.000614137239633	34.0	16.0	DRB1*01:01	alpha	0.0
CAASKDRAAGNKLTF+TRAV13	0.0042111803957361	17.0	15.0	DQA1*03:01	alpha	0.0
CAASKEEYGNKLVF+TRAV23	0.0002332656298484	18.0	14.0	DQA1*01:01	alpha	0.0
CAASKEEYGNKLVF+TRAV23	0.0092874991640321	18.0	14.0	DQB1*05:01	alpha	0.0
CAASKGAGNMLTF+TRAV13	0.0086602311755663	43.0	35.0	DPB1*04:01	alpha	0.0
CAASKGFGNVLHCF+TRAV29	0.0014562314694588	20.0	10.0	DRB1*01:02	alpha	0.0
CAASKGFGNVLHCF+TRAV29	0.001518335458163	20.0	14.0	DQA1*01:01	alpha	0.0
CAASKGITGGGNKLTF+TRAV13	0.0036359261678586	27.0	16.0	DQA1*01:01	alpha	0.0
CAASKGITGGGNKLTF+TRAV13	0.0078802266620194	27.0	18.0	DQB1*05:01	alpha	0.0
CAASKGQAGTALIF+TRAV23	0.0090511898172564	103.0	70.0	DPB1*04:01	alpha	0.0
CAASKKSSGDKLTF+TRAV13	0.0013406665516851	11.0	9.0	DRB1*01:01	alpha	0.0
CAASKREGAQKLVF+TRAV23	0.001038634656622	13.0	11.0	DPB1*03:01	alpha	1.3803542901514065
CAASKRSQGNLIF+TRAV13	0.0036359261678586	24.0	15.0	DQA1*01:01	alpha	0.0
CAASKRSQGNLIF+TRAV13	0.0015833412795741	24.0	13.0	DRB1*01:01	alpha	0.0
CAASLMNRDDKIIF+TRAV29	0.0079426557840217	57.0	19.0	DRB1*01:01	alpha	0.0
CAASLMNRDDKIIF+TRAV29	0.0001331117196874	57.0	27.0	DQA1*01:01	alpha	0.0
CAASLNSGGSNYKLTF+TRAV23	0.0031189706284548	37.0	19.0	DQA1*01:01	alpha	0.0
CAASLYNNNDMRF+TRAV29	0.0034609432556502	85.0	61.0	DPB1*04:01	alpha	0.0
CAASNAGNMLTF+TRAV13	0.0011777927825128	124.0	85.0	DPB1*04:01	alpha	0.0
CAASNAGNMLTF+TRBV12	0.0019033417449382	74.0	11.0	DQB1*03:19	beta	0.15219243601440896
CAASNAGNMLTF+TRBV12	0.0016713640783285	74.0	18.0	DRB1*04:07	beta	0.7046798052356744
CAASNAGSGGYNKLIF+TRAV13	0.0042111803957361	16.0	14.0	DQA1*03:01	alpha	0.0
CAASNDYKLSF+TRAV13	0.0087082008345455	181.0	71.0	DQB1*03:01	alpha	-0.06358445811390587
CAASNDYKLSF+TRAV13	0.0014761645593419	181.0	115.0	DPB1*04:01	alpha	0.0
CAASNGQGAQKLVF+TRAV13	0.0014535978227751	21.0	15.0	DRB1*15:01	alpha	0.0
CAASNNAGNMLTF+TRAV13	0.0026465116698851	135.0	90.0	DPB1*04:01	alpha	0.0
CAASNNQGGKLIF+TRAV23	0.0018486882220395	48.0	24.0	DRB1*15:01	alpha	0.0
CAASNQGAQKLVF+TRAV29	0.0030994214987002	54.0	43.0	DPB1*04:01	alpha	0.0
CAASNSGGYQKVTF+TRAV23	0.0034609432556502	60.0	46.0	DPB1*04:01	alpha	0.0
CAASNSVGSARQLTF+TRAV23	0.0026528151877825	7.0	7.0	DRB1*01:01	alpha	0.0
CAASNTGNQFYF+TRAV13	0.0096239549642122	208.0	58.0	DRB1*15:01	alpha	0.0
CAASPDGQKLLF+TRAV13	0.001881013978939	44.0	37.0	DPB1*04:01	alpha	0.0
CAASPYYNQGGKLIF+TRAV29	0.0056687652128795	14.0	9.0	DRB1*04:01	alpha	0.0
CAASRDGYALNF+TRAV13	2.963912568003736e-05	9.0	9.0	DRB1*04:01	alpha	0.0
CAASRGGNEKLTF+TRAV13	0.0005757385893473	68.0	34.0	DQA1*02:01	alpha	0.0
CAASRGGNEKLTF+TRAV13	0.0008834208386397	68.0	33.0	DRB1*07:01	alpha	-0.014298954436580762
CAASRGNTGFQKLVF+TRAV13	0.0098698122068708	76.0	55.0	DPB1*04:01	alpha	0.0
CAASRGTGANNLFF+TRAV13	0.0098698122068708	34.0	29.0	DPB1*04:01	alpha	0.0
CAASRGYGGSQGNLIF+TRAV13	0.0098698122068708	76.0	55.0	DPB1*04:01	alpha	0.0
CAASRQGAQKLVF+TRAV29	0.0052548350490959	63.0	48.0	DPB1*04:01	alpha	0.0
CAASRYGGSQGNLIF+TRAV29	0.0009208020720555	50.0	18.0	DRB1*04:01	alpha	0.0
CAASSGGSNYKLTF+TRAV13	4.616012308326891e-05	163.0	110.0	DPB1*04:01	alpha	0.0
CAASSNTGKLIF+TRAV13	0.0041237893855276	94.0	66.0	DPB1*04:01	alpha	0.0
CAASSQTGANNLFF+TRAV29	0.0044364713064986	71.0	53.0	DPB1*04:01	alpha	0.0
CAASSSSDKLIF+TRAV23	0.0042111803957361	16.0	14.0	DQA1*03:01	alpha	0.0
CAASTGGFKTIF+TRAV13	5.611181585088728e-05	174.0	115.0	DPB1*04:01	alpha	0.0
CAASTGGFKTIF+TRAV13	0.0064893871007725	174.0	32.0	DRB1*04:01	alpha	0.0
CAASTGNQFYF+TRAV23	0.0003550685511162	103.0	74.0	DPB1*04:01	alpha	0.13258172510856653
CAASTGTASKLTF+TRAV13	1.895683023972775e-06	148.0	105.0	DPB1*04:01	alpha	0.0
CAASTQAGKSTF+TRAV13	0.0005873534382913	14.0	13.0	DRB1*07:01	alpha	0.0
CAASTQAGKSTF+TRAV13	0.0007585441524677	14.0	13.0	DQA1*02:01	alpha	0.0
CAASTSGTYKYIF+TRAV13	0.0019490141180837	172.0	110.0	DPB1*04:01	alpha	0.0
CAASYNTDKLIF+TRAV13	0.0053847780192156	85.0	61.0	DPB1*04:01	alpha	0.0
CAATDSWGKLQF+TRAV13	0.0021907354266717	143.0	94.0	DPB1*04:01	alpha	0.0
CAATETSYDKVIF+TRAV13	1.246658645375784e-05	25.0	17.0	B*08:01	alpha	0.1554445215496371
CAATETSYDKVIF+TRAV13	0.0050636873854607	25.0	17.0	C*07:01	alpha	0.0
CAATGANNLFF+TRAV13	0.0088538974403781	69.0	51.0	DPB1*04:01	alpha	0.0
CAATGNQFYF+TRAV29	0.0048449253066439	104.0	72.0	DPB1*04:01	alpha	0.0
CAATLGGSNYKLTF+TRAV29	0.0035962324459331	15.0	10.0	DRB1*01:01	alpha	0.0
CAATLGGSNYKLTF+TRAV29	0.0039034568181101	15.0	13.0	DQB1*05:01	alpha	0.0
CAATLGGSNYKLTF+TRAV29	0.0001098182882489	15.0	13.0	DQA1*01:01	alpha	0.0
CAATLYSSASKIIF+TRAV13	0.0035650186500697	105.0	73.0	DPB1*04:01	alpha	0.0
CAATPGNDMRF+TRAV13	0.0042111803957361	16.0	14.0	DQA1*03:01	alpha	0.0
CAAWIQGAQKLVF+TRAV29	0.0029774685787591	10.0	8.0	DRB1*04:01	alpha	0.0
CACERNTEAFF+TRBV30	0.0019674139083252	35.0	17.0	DRB1*01:01	beta	1.0705180590710741
CACERNTEAFF+TRBV30	4.590869547453063e-09	27.0	23.0	DQA1*01:01	beta	0.0
CACERNTEAFF+TRBV30	3.3497661807652e-12	35.0	31.0	DQB1*05:01	beta	0.0
CACKQKPAYEQYF+TRBV7	0.006547876570846	13.0	12.0	C*07:01	beta	0.0
CACKQKPAYEQYF+TRBV7	0.0054328632375156	13.0	11.0	DRB1*03:01	beta	0.0
CACKQKPAYEQYF+TRBV7	5.591845634952023e-06	13.0	13.0	B*08:01	beta	0.0
CACKQKTAYEQYF+TRBV7	0.0041215686275644	19.0	14.0	DRB1*03:01	beta	0.0
CACKQKTAYEQYF+TRBV7	1.0579733596775206e-06	19.0	17.0	B*08:01	beta	0.0
CACRGEYNSPLHF+TRBV30	9.730623218835305e-16	19.0	19.0	DRB1*13:02	beta	0.0
CACRGEYNSPLHF+TRBV30	0.0019419641112835	15.0	15.0	DQA1*01:02	beta	1.4391111381121977
CACRGEYNSPLHF+TRBV30	1.9056259286132064e-10	19.0	15.0	DQB1*06:04	beta	0.8323274090753916
CACYGADGLTF+TRAV38	0.0042111803957361	16.0	14.0	DQA1*03:01	alpha	0.0
CAECYAGNMLTF+TRAV27	0.0077812550680057	15.0	13.0	DQA1*03:01	alpha	0.0
CAEDNNARLMF+TRAV5	2.7002909475326824e-13	74.0	64.0	A*02:01	alpha	0.3998510651062869
CAEDTGGFKTIF+TRAV13	0.0010698923011886	37.0	32.0	DPB1*04:01	alpha	0.0
CAEESNDYKLSF+TRAV13	4.588999175877432e-05	16.0	15.0	DQB1*02:01	alpha	0.0
CAEESNDYKLSF+TRAV13	2.927008519516015e-06	16.0	15.0	DQA1*05:01	alpha	0.0
CAEESNDYKLSF+TRAV13	3.491226414564901e-06	16.0	15.0	DRB1*03:01	alpha	0.0
CAEESNDYKLSF+TRAV13	0.0010075053551156	16.0	12.0	B*08:01	alpha	0.0
CAEGSGGGADGLTF+TRAV13	0.0036738034676336	30.0	27.0	DPB1*04:01	alpha	0.10542021321254931
CAEIPFTGGGNKLTF+TRAV5	0.0059654716675729	32.0	27.0	A*02:01	alpha	-2.117572006681829
CAEKAAGNKLTF+TRAV13	0.0015134623036512	112.0	78.0	DPB1*04:01	alpha	0.0
CAEKGTTGRRALTF+TRAV5	0.0077812550680057	15.0	13.0	DQA1*03:01	alpha	0.0
CAEKTGFQKLVF+TRAV13	0.0052548350490959	63.0	48.0	DPB1*04:01	alpha	0.0
CAEKTSYDKVIF+TRAV13	0.0065819196880605	82.0	59.0	DPB1*04:01	alpha	0.0
CAENAGGTSYGKLTF+TRAV13	1.3067038119278605e-05	213.0	137.0	DPB1*04:01	alpha	0.0
CAENAGGTSYGKLTF+TRAV13	0.0009208020720555	213.0	37.0	DRB1*04:01	alpha	0.0
CAENAGGTSYGKLTF+TRBV12	0.0007757647166505	128.0	15.0	DRB1*15:03	beta	0.7006241153132278
CAENAGGTSYGKLTF+TRBV12	0.0046659219913534	128.0	12.0	DQB1*03:19	beta	-0.546753722762961
CAENAGNMLTF+TRAV13	0.0018252847175441	71.0	54.0	DPB1*04:01	alpha	0.0
CAENAGNNRKLIWF+TRAV13	0.0076821928200539	91.0	64.0	DPB1*04:01	alpha	0.0
CAENGSSNTGKLIF+TRAV13	0.0090511898172564	102.0	70.0	DPB1*04:01	alpha	0.0
CAENIGDTGRRALTF+TRAV13	0.0044364713064986	67.0	50.0	DPB1*04:01	alpha	0.0
CAENIIGYSTLTF+TRAV13	0.0013000208339035	23.0	17.0	DRB1*07:01	alpha	0.0
CAENIIGYSTLTF+TRAV13	0.0021730935267951	23.0	17.0	DQA1*02:01	alpha	0.0
CAENINTGGFKTIF+TRAV13	0.0093054018431523	51.0	40.0	DPB1*04:01	alpha	0.0
CAENKDPGNTGKLIF+TRAV13	0.0077812550680057	15.0	13.0	DQA1*03:01	alpha	0.0
CAENMDSSYKLIF+TRAV13	4.616012308326891e-05	90.0	69.0	DPB1*04:01	alpha	0.0
CAENNAGGTSYGKLTF+TRAV13	1.615806327479052e-05	114.0	84.0	DPB1*04:01	alpha	0.0
CAENNAGNMLTF+TRAV13	6.089919650938571e-06	180.0	121.0	DPB1*04:01	alpha	0.0
CAENNAGNMLTF+TRBV12	0.0032857963633671	148.0	15.0	DRB1*15:03	beta	-0.9928052429712546
CAENNAGNMLTF+TRBV12	0.0034287195125053	148.0	13.0	DQB1*03:19	beta	0.09968780367706921
CAENNAGNMLTF+TRBV12	3.2395414419700285e-07	148.0	31.0	DRB1*04:07	beta	0.7841686079914233
CAENNDYKLSF+TRAV13	0.0007537488717766	93.0	68.0	DPB1*04:01	alpha	0.0
CAENNNAGNMLTF+TRAV13	1.996969928032679e-07	132.0	98.0	DPB1*04:01	alpha	0.0
CAENNNARLMF+TRAV13	0.0015134623036512	112.0	78.0	DPB1*04:01	alpha	0.0
CAENNNNDMRF+TRAV13	0.0029056159126425	37.0	32.0	DPB1*04:01	alpha	0.0
CAENNQGGKLIF+TRAV13	0.00011546402088	100.0	74.0	DPB1*04:01	alpha	0.0
CAENNYGQNF+TRBV12	0.0004702418569304	93.0	21.0	DRB1*04:07	beta	0.0
CAENNYGQNF+TRBV12	0.0034287195125053	93.0	11.0	DQB1*03:19	beta	0.10824198932875402
CAENNYGQNFVF+TRAV13	0.001258041143303	137.0	92.0	DPB1*04:01	alpha	-0.2891332926379576
CAENNYGQNFVF+TRAV13	0.0028866841954092	137.0	47.0	A*01:01	alpha	0.0
CAENPNNAGNMLTF+TRAV13	6.849055181247018e-06	81.0	37.0	DRB1*15:01	alpha	0.0
CAENQAGTALIF+TRAV13	0.0004392311667103	172.0	112.0	DPB1*04:01	alpha	0.0
CAENQAGTALIF+TRBV12	5.570174956825871e-06	116.0	26.0	DRB1*04:07	beta	0.12350911916172015
CAENRNSGAGSYQLTF+TRAV13	0.0020145629708545	62.0	26.0	DRB1*11:01	alpha	0.0
CAENSDGQKLLF+TRAV13	0.0019096470256631	42.0	35.0	DPB1*04:01	alpha	0.0
CAENSGGSNYKLTF+TRAV13	9.049669177228812e-07	194.0	130.0	DPB1*04:01	alpha	0.0
CAENSGGSNYKLTF+TRAV13	0.0008243786155239	194.0	78.0	DQB1*03:01	alpha	0.6263527728564525
CAENSGGSNYKLTF+TRAV13	0.0058154427071283	194.0	34.0	DRB1*04:01	alpha	0.0
CAENSGGSNYKLTF+TRBV12	3.3341304360136964e-06	174.0	32.0	DRB1*04:07	beta	0.6760558231922768
CAENSGGSNYKLTF+TRBV12	0.0024742251969299	174.0	14.0	DQB1*03:19	beta	-1.6488337489631968
CAENSGGSNYKLTF+TRBV12	0.0032857963633671	174.0	16.0	DRB1*15:03	beta	0.0
CAENSGGSNYKLTF+TRBV12	0.0070928779264738	174.0	48.0	DPB1*01:01	beta	0.41828357132384114
CAENSGNTPLVF+TRAV13	0.0007139737313135	81.0	61.0	DPB1*04:01	alpha	0.0
CAENSGYSTLTF+TRAV13	0.0005048031182298	134.0	91.0	DPB1*04:01	alpha	0.0
CAENTGANSKLTF+TRAV13	0.0003084433943808	100.0	73.0	DPB1*04:01	alpha	0.0
CAENTGFQKLVF+TRAV13	0.0021417375789545	129.0	87.0	DPB1*04:01	alpha	0.0
CAENTGGFKTIF+TRAV13	7.11865222828354e-07	181.0	123.0	DPB1*04:01	alpha	0.0
CAENTGGFKTIF+TRBV12	0.0001237374122303	155.0	28.0	DRB1*04:07	beta	-1.0633591682798693
CAENTGNQFYF+TRAV13	0.0007504782580972	143.0	96.0	DPB1*04:01	alpha	0.0
CAENTGNQFYF+TRBV12	3.503868235326786e-05	116.0	25.0	DRB1*04:07	beta	0.44492664608196847
CAENTGRRALTF+TRAV13	0.0010043751249783	97.0	70.0	DPB1*04:01	alpha	0.0
CAENTGTASKLTF+TRAV13	9.173234070779574e-06	147.0	103.0	DPB1*04:01	alpha	0.0
CAENTSGTYKYIF+TRAV13	0.009490094608533	88.0	62.0	DPB1*04:01	alpha	0.0
CAENYGGATNKLIF+TRAV13	0.0053847780192156	126.0	84.0	DPB1*04:01	alpha	-0.1509799305749518
CAENYGGSQGNLIF+TRAV13	0.0003212039940209	143.0	97.0	DPB1*04:01	alpha	0.0
CAENYGGSQGNLIF+TRBV12	0.0046680234574492	101.0	11.0	DQB1*03:19	beta	-0.04281407479350912
CAERDRGSTLGRLYF+TRAV13	0.0005850313539757	27.0	20.0	DQB1*06:02	alpha	0.0
CAERDRGSTLGRLYF+TRAV13	4.686079238040879e-06	27.0	20.0	DRB1*15:01	alpha	0.0
CAERFSDGQKLLF+TRAV5	0.0027082965425499	70.0	53.0	DPB1*04:01	alpha	0.0
CAERGARLMF+TRAV5	0.0036738034676336	30.0	27.0	DPB1*04:01	alpha	0.0
CAERGGDSSYKLIF+TRAV13	0.0006972027339651	14.0	12.0	DRB1*11:01	alpha	0.0
CAERKTGANNLFF+TRAV5	0.0078802266620194	27.0	18.0	DQA1*02:01	alpha	0.0
CAERKTGANNLFF+TRAV5	0.0045353711621902	27.0	18.0	DRB1*07:01	alpha	0.0
CAERPGGYNKLIF+TRAV13	0.0049720351996353	50.0	40.0	DPB1*04:01	alpha	0.0
CAERSGAQKLVF+TRAV13	0.0005873534382913	22.0	17.0	DRB1*07:01	alpha	0.25589880540411364
CAERSGAQKLVF+TRAV13	0.0005192501334747	22.0	17.0	DQB1*02:02	alpha	0.0
CAERSGAQKLVF+TRAV13	0.0003232174610375	22.0	17.0	DQA1*02:01	alpha	0.0
CAERYSSASKIIF+TRAV5	0.0050077812776642	90.0	64.0	DPB1*04:01	alpha	0.0
CAESEGYSTLTF+TRAV5	0.0050999226633038	15.0	11.0	B*08:01	alpha	0.0
CAESETGANNLFF+TRAV5	0.0001127625973025	31.0	18.0	B*08:01	alpha	0.0
CAESIEGTYKYIF+TRAV5	1.645693908464536e-05	22.0	14.0	DRB1*04:01	alpha	0.0
CAESIGKLIF+TRAV5	9.641662243267352e-07	40.0	36.0	A*02:01	alpha	-0.09587735305468381
CAESMDSSYKLIF+TRAV5	0.0010105004880064	75.0	57.0	DPB1*04:01	alpha	0.0
CAESNDYKLSF+TRAV5	6.760906941010441e-05	89.0	68.0	DPB1*04:01	alpha	0.1372627405022155
CAESNNAGNMLTF+TRBV12	0.0052183650044571	27.0	7.0	DQB1*03:19	beta	1.1743921436910651
CAESRSPGGGNKLTF+TRAV5	4.3355534292571165e-05	13.0	13.0	A*01:01	alpha	7.664245704778139
CAESTGKLIF+TRAV5	2.7950925615771515e-10	50.0	46.0	A*02:01	alpha	0.5322209916499873
CAESTSGTYKYIF+TRBV12	0.0024742251969299	47.0	9.0	DQB1*03:19	beta	1.3161321571658149
CAETGNTDKLIF+TRAV13	0.0074384667005543	25.0	23.0	DPB1*04:01	alpha	0.0
CAETMFSGGYNKLIF+TRAV5	0.0048435386573524	22.0	17.0	DQA1*03:01	alpha	1.0481101757546174
CAETPTGTASKLTF+TRAV5	5.558666522511916e-05	28.0	19.0	C*06:02	alpha	1.4597382687667495
CAETSTGTASKLTF+TRAV5	0.0031402971903133	22.0	15.0	C*06:02	alpha	1.1089925337811155
CAFERNTEAFF+TRBV30	0.0019865452772657	15.0	13.0	DQB1*05:01	beta	0.0
CAFFGNEKLTF+TRAV38	5.543408607435784e-10	70.0	58.0	A*02:01	alpha	2.5748109342011385
CAFILIQGAQKLVF+TRAV38	0.0054934232395312	64.0	26.0	DQA1*01:01	alpha	0.0
CAFIQGAQKLVF+TRAV38	0.0052891137585589	106.0	73.0	DPB1*04:01	alpha	0.0
CAFKAAGNKLTF+TRAV24	0.0030335792248274	62.0	48.0	DPB1*04:01	alpha	0.0
CAFKQKTAYEQYF+TRBV7	0.0007903869048221	12.0	11.0	B*08:01	beta	0.0
CAFMEYGNKLVF+TRAV38	0.0008618389030524	137.0	92.0	DPB1*04:01	alpha	0.0
CAFMGYNNNDMRF+TRAV24	7.000185360992688e-05	24.0	16.0	B*08:01	alpha	1.052913807174536
CAFMIYNQGGKLIF+TRAV38	0.0041219051506996	45.0	37.0	DPB1*04:01	alpha	0.0
CAFMKETSGSRLTF+TRAV38	0.0063431334726481	52.0	41.0	DPB1*04:01	alpha	0.0
CAFMKGAQKLVF+TRAV38	0.0064132131399304	35.0	30.0	DPB1*04:01	alpha	0.0
CAFMKHAGNNRKLIWF+TRAV38	0.0096913548134373	28.0	13.0	DRB1*01:01	alpha	0.0
CAFMKHDNNARLMF+TRAV38	0.001977260904913	33.0	18.0	DQA1*01:01	alpha	0.0
CAFMKHDNNNDMRF+TRAV38	0.0002657685842086	48.0	24.0	DQA1*01:01	alpha	0.0
CAFMKHDNNNDMRF+TRAV38	0.000614137239633	48.0	19.0	DRB1*01:01	alpha	0.0
CAFMKHSGGGADGLTF+TRAV38	0.0010043751249783	70.0	54.0	DPB1*04:01	alpha	0.0
CAFMKHSGGSNYKLTF+TRAV38	0.0082313913182377	54.0	42.0	DPB1*04:01	alpha	0.0
CAFMKLMYSGGGADGLTF+TRAV38	0.0002726273642963	21.0	12.0	C*02:02	alpha	1.4778163991192241
CAFMKNTGNQFYF+TRAV38	0.0036461870448561	79.0	58.0	DPB1*04:01	alpha	0.0
CAFMKPSGAGSYQLTF+TRAV38	0.0025608492482734	30.0	18.0	DRB1*15:01	alpha	0.0
CAFMKQSGAGSYQLTF+TRAV38	0.0064872743292265	18.0	13.0	DRB1*15:01	alpha	0.0
CAFMKRVNTGTASKLTF+TRAV38	0.0077812550680057	15.0	13.0	DQA1*03:01	alpha	0.0
CAFMNNNAGNMLTF+TRAV38	0.0085963211682765	93.0	65.0	DPB1*04:01	alpha	0.0
CAFMNTGNQFYF+TRAV38	0.0039790358023943	86.0	62.0	DPB1*04:01	alpha	0.0
CAFMNYGGSQGNLIF+TRAV38	0.0030994214987002	119.0	81.0	DPB1*04:01	alpha	0.0
CAFMNYGGSQGNLIF+TRAV38	0.0079638740299715	119.0	26.0	DRB1*04:01	alpha	0.0
CAFMNYGGSQGNLIF+TRBV9	0.0040611680366051	74.0	10.0	DQB1*03:19	beta	0.6644365964888446
CAFMTLSGANSKLTF+TRAV38	0.0064893871007725	6.0	6.0	DRB1*04:01	alpha	0.0
CAFNNAGNMLTF+TRAV24	0.0068747103014426	96.0	67.0	DPB1*04:01	alpha	0.0
CAFVIKAAGNKLTF+TRAV24	0.0042111803957361	16.0	14.0	DQA1*03:01	alpha	0.0
CAFYNQGGKLIF+TRAV24	0.0042453062843362	58.0	11.0	DRB1*08:01	alpha	0.0
CAGAEDKIIF+TRAV27	1.154677162463773e-07	23.0	16.0	B*44:02	alpha	3.3495831366891053
CAGAGYGNKLVF+TRAV27	0.0086602311755663	59.0	45.0	DPB1*04:01	alpha	0.0
CAGDSAGANSKLTF+TRAV27	0.0042111803957361	16.0	14.0	DQA1*03:01	alpha	0.0
CAGDTSGTYKYIF+TRAV27	0.0030149790181042	86.0	41.0	DPB1*02:01	alpha	0.8219424007244456
CAGERNTEAFF+TRBV30	7.620251819414826e-05	24.0	19.0	DQB1*05:01	beta	0.0
CAGGFGNVLHCF+TRAV27	0.0051015671531049	78.0	57.0	DPB1*04:01	alpha	-0.03042481440278984
CAGGFGNVLHCF+TRAV27	0.0028236198508328	78.0	33.0	A*01:01	alpha	0.0
CAGGGADGLTF+TRAV27	0.0086602311755663	59.0	45.0	DPB1*04:01	alpha	0.0
CAGGGADGLTF+TRAV41	0.0046088887094781	25.0	12.0	DRB1*04:01	alpha	0.9403244741056428
CAGGGETSGSRLTF+TRAV41	0.0066122069013734	10.0	9.0	DQA1*01:01	alpha	0.0
CAGGGETSGSRLTF+TRAV41	0.0005301272495182	10.0	9.0	DRB1*01:01	alpha	0.0
CAGGGSNYKLTF+TRAV27	0.0056560056942455	108.0	74.0	DPB1*04:01	alpha	0.0
CAGGLAGTDTQYF+TRBV2	0.0008296500520028	11.0	11.0	DQB1*06:02	beta	0.0
CAGGLAGTDTQYF+TRBV2	0.0002082745979343	11.0	11.0	DRB1*15:01	beta	0.0
CAGGSNYKLTF+TRAV27	0.0024795029005394	133.0	89.0	DPB1*04:01	alpha	0.0
CAGGSQGNLIF+TRAV27	0.0003550685511162	125.0	87.0	DPB1*04:01	alpha	0.0
CAGGTGDSNQPQHF+TRBV10	0.0001307238302511	11.0	10.0	B*35:01	beta	-1.324674122449153
CAGGYGGSQGNLIF+TRAV20	0.0013321160654604	22.0	16.0	A*01:01	alpha	2.4929108191995812
CAGHNNAGNMLTF+TRAV8	0.0042111803957361	16.0	14.0	DQA1*03:01	alpha	0.0
CAGLIGFGNVLHCF+TRAV27	0.0011069596935273	37.0	23.0	DQA1*02:01	alpha	0.2525276296720325
CAGLIGFGNVLHCF+TRAV27	0.0006121768529131	37.0	23.0	DRB1*07:01	alpha	0.2964696064761748
CAGLIQGAQKLVF+TRAV35	9.283707498208467e-05	104.0	41.0	DRB1*15:01	alpha	0.0
CAGLNTGGFKTIF+TRAV27	0.0026465116698851	65.0	50.0	DPB1*04:01	alpha	0.0
CAGLSGNTPLVF+TRAV21	0.0054934232395312	8.0	8.0	DQA1*01:01	alpha	0.0
CAGLTQGGSEKLVF+TRAV35	0.0008179093927348	71.0	37.0	DQB1*06:02	alpha	0.0
CAGLTQGGSEKLVF+TRAV35	0.0002629081381506	71.0	32.0	DRB1*15:01	alpha	0.0
CAGNNNARLMF+TRAV25	0.0018198145974913	107.0	75.0	DPB1*04:01	alpha	0.0
CAGNSGGSNYKLTF+TRAV35	0.0074813526354817	62.0	47.0	DPB1*04:01	alpha	0.0
CAGQGAQKLVF+TRBV10	0.0046659219913534	39.0	8.0	DQB1*03:19	beta	-0.14604869890504416
CAGQGGSEKLVF+TRBV10	0.0039312026439588	73.0	10.0	DQB1*03:19	beta	0.20014844097784298
CAGRGAMDSNYQLIWF+TRAV21	0.0042111803957361	16.0	14.0	DQA1*03:01	alpha	0.0
CAGRNNAGNMLTF+TRAV27	0.0018486882220395	24.0	16.0	DRB1*15:01	alpha	0.18674981141233454
CAGSSGRSYEQYF+TRBV28	2.938800365515249e-05	13.0	13.0	DQB1*02:01	beta	0.0
CAGSSGRSYEQYF+TRBV28	1.3769527761248293e-05	13.0	13.0	DRB1*03:01	beta	0.0
CAGSSGRSYEQYF+TRBV28	8.491371764249922e-05	12.0	12.0	DQA1*05:01	beta	0.0
CAGTTDSWGKLQF+TRAV21	0.0096977373892098	30.0	19.0	DQA1*02:01	alpha	0.0
CAGVTGNQFYF+TRAV22	0.0022962072445073	9.0	8.0	DRB1*01:01	alpha	0.0
CAHFGNEKLTF+TRAV38	1.7112787201483943e-09	61.0	52.0	A*02:01	alpha	-0.056796785796615
CAIGDSNQPQHF+TRBV10	0.0024106629165257	47.0	20.0	DRB1*01:01	beta	0.0
CAIGGGNEQFF+TRBV10	0.0004039986586459	55.0	52.0	DPB1*04:01	beta	0.0
CAIGTDSNQPQHF+TRBV10	0.0068659052561283	53.0	30.0	C*07:01	beta	0.0
CAIGTDSNQPQHF+TRBV10	0.0002407054743239	54.0	28.0	B*08:01	beta	0.0
CAIGTDSNQPQHF+TRBV10	0.0013557364315263	54.0	19.0	DQB1*06:03	beta	0.0
CAIGTDSNQPQHF+TRBV10	0.0029300552498068	54.0	19.0	DRB1*13:01	beta	0.0
CAIGTDSNQPQHF+TRBV10	0.0054328632375156	54.0	27.0	DRB1*03:01	beta	0.0
CAIGTGDSNQPQHF+TRBV10	5.64142710242172e-39	53.0	48.0	B*35:01	beta	0.9647628292727148
CAIGTGDSNQPQHF+TRBV10	8.700838498119714e-05	48.0	27.0	DQA1*01:01	beta	0.8076320647688828
CAIGTGDSNQPQHF+TRBV10	0.0015168688355409	53.0	29.0	DQB1*05:01	beta	2.073949064422954
CAIGTGDSNQPQHF+TRBV10	4.417507757102648e-15	53.0	43.0	C*04:01	beta	1.2545753007967417
CAIGTGDSNQPQHF+TRBV10	5.966136305978772e-05	53.0	24.0	DRB1*01:01	beta	0.6961053295244223
CAIKAAGNKLTF+TRAV12	0.0071434405740916	57.0	44.0	DPB1*04:01	alpha	0.0
CAIKAATNEKLFF+TRBV10	1.264763637787151e-22	47.0	44.0	DRB1*15:01	beta	0.0
CAIKAATNEKLFF+TRBV10	2.12698356075694e-18	47.0	43.0	DQB1*06:02	beta	0.0
CAIKAATNEKLFF+TRBV10	1.232420441341728e-12	44.0	42.0	DQA1*01:02	beta	0.43502348742497465
CAIKAGTNEKLFF+TRBV10	3.1235696628042067e-11	22.0	22.0	DRB1*15:01	beta	0.0
CAIKAGTNEKLFF+TRBV10	0.0036771525059793	22.0	16.0	B*07:02	beta	0.0
CAIKAGTNEKLFF+TRBV10	5.23789937645089e-10	22.0	22.0	DQB1*06:02	beta	0.0
CAIKAGTNEKLFF+TRBV10	7.53817515754583e-06	21.0	21.0	DQA1*01:02	beta	0.0
CAIKDSGSGNTIYF+TRBV10	0.0028406980843503	10.0	10.0	DQB1*06:02	beta	0.0
CAIKGEGELFF+TRBV10	0.0003954435368945	12.0	12.0	DQA1*02:01	beta	0.0
CAIKGEGELFF+TRBV10	6.664656159700317e-05	12.0	12.0	DQB1*02:02	beta	0.0
CAIKGEGELFF+TRBV10	0.0001750124604273	12.0	12.0	DRB1*07:01	beta	0.0
CAIKGTGTTEAFF+TRBV10	3.840457620048318e-05	14.0	14.0	DQA1*05:05	beta	0.0
CAIKGTGTTEAFF+TRBV10	0.0001153927500225	15.0	12.0	DRB1*11:01	beta	0.0
CAIKGTGTTEAFF+TRBV10	0.0003600030156312	15.0	15.0	DQB1*03:01	beta	0.0
CAIKPGQNTDTQYF+TRBV10	2.938863965634727e-05	12.0	11.0	DRB1*01:01	beta	0.0
CAIKPGQNTDTQYF+TRBV10	0.0002142698375111	12.0	12.0	DQB1*05:01	beta	0.0
CAIKPGQNTDTQYF+TRBV10	3.91829008066329e-05	12.0	12.0	DQA1*01:01	beta	0.0
CAIKQKPAYEQYF+TRBV7	0.0020071772100164	9.0	9.0	B*08:01	beta	0.0
CAIKQKTAYEQYF+TRBV7	0.0076435989152412	8.0	8.0	B*08:01	beta	0.0
CAINGGPYGYTF+TRBV10	0.000190251276521	12.0	12.0	B*07:02	beta	0.0
CAINTNAGKSTF+TRAV12	0.0064893871007725	59.0	18.0	DRB1*04:01	alpha	0.0
CAIPYGGSQGNLIF+TRAV12	0.0018486882220395	19.0	14.0	DRB1*15:01	alpha	0.0
CAIRDGLETQYF+TRBV10	0.0025876436500441	10.0	10.0	DQB1*05:01	beta	0.0
CAIRDGLETQYF+TRBV10	2.3496218947373256e-05	10.0	10.0	DRB1*01:01	beta	0.0
CAIRDGLETQYF+TRBV10	0.0026372197946035	9.0	9.0	DQA1*01:01	beta	0.0
CAIRDSSGANVLTF+TRBV10	4.544087111690588e-05	54.0	30.0	DQB1*02:02	beta	0.0
CAIRDSSGANVLTF+TRBV10	9.616926808944708e-05	48.0	30.0	DQA1*02:01	beta	0.0
CAIRDSSGANVLTF+TRBV10	3.809956821869325e-05	54.0	32.0	DRB1*07:01	beta	0.0
CAIRDSSGNTIYF+TRBV10	0.0001134070472631	201.0	52.0	DRB1*04:01	beta	0.0
CAIRDSSGNTIYF+TRBV10	5.3154672604186995e-19	169.0	157.0	DPB1*04:01	beta	0.9281416804603092
CAIREGDYGYTF+TRBV10	0.002976589640657	11.0	9.0	DRB1*01:01	beta	0.0
CAIRELAAYNEQFF+TRBV10	0.0048969951531259	9.0	9.0	DQB1*02:01	beta	0.0
CAIRELAAYNEQFF+TRBV10	0.0027845110402436	9.0	9.0	DRB1*03:01	beta	0.0
CAIRETGSNTEAFF+TRBV10	0.0002082745979343	11.0	11.0	DRB1*15:01	beta	0.0
CAIRETGSNTEAFF+TRBV10	0.0008296500520028	11.0	11.0	DQB1*06:02	beta	0.0
CAIRGDITYEQYF+TRBV10	0.0024940118722105	7.0	7.0	DRB1*04:01	beta	0.0
CAIRGDSSGNTIYF+TRBV10	0.0028401588842284	30.0	15.0	DRB1*04:01	beta	0.0
CAIRGGQGYTEAFF+TRBV10	0.0002142698375111	12.0	12.0	DQB1*05:01	beta	0.0
CAIRGGQGYTEAFF+TRBV10	3.91829008066329e-05	12.0	12.0	DQA1*01:01	beta	0.0
CAIRGGQGYTEAFF+TRBV10	5.442273129562905e-07	12.0	12.0	DRB1*01:01	beta	0.0
CAIRGGSTDTQYF+TRBV10	0.002929026644754	63.0	23.0	DRB1*04:01	beta	0.0
CAIRGLAGSYEQYF+TRBV10	0.0012669590143132	31.0	19.0	B*08:01	beta	0.0
CAIRGLAGSYEQYF+TRBV10	0.000396987181092	31.0	21.0	DQB1*02:01	beta	0.0
CAIRGLAGSYEQYF+TRBV10	0.000159688333367	31.0	21.0	DRB1*03:01	beta	0.0
CAIRGQGDSNYGYTF+TRBV10	0.0042400333293248	10.0	10.0	DQA1*02:01	beta	0.0
CAIRGQGDSNYGYTF+TRBV10	0.0006163623213807	11.0	11.0	DRB1*07:01	beta	0.0
CAIRKGMNTEAFF+TRBV10	1.3706248466979206e-06	14.0	14.0	B*08:01	beta	0.0
CAIRKGMNTEAFF+TRBV10	8.367929636904955e-06	14.0	14.0	DQB1*02:01	beta	0.0
CAIRKGMNTEAFF+TRBV10	3.7165527210105193e-06	14.0	14.0	DRB1*03:01	beta	0.0
CAIRKGMNTEAFF+TRBV10	0.0001086051559511	14.0	14.0	C*07:01	beta	0.0
CAIRKGMNTEAFF+TRBV10	6.4095843541087245e-06	14.0	14.0	DQA1*05:01	beta	0.0
CAIRLAGETDTQYF+TRBV10	0.0003299129343477	15.0	13.0	DQA1*01:01	beta	0.0
CAIRLAGETDTQYF+TRBV10	1.1130651460139216e-05	17.0	16.0	DQB1*05:01	beta	0.0
CAIRNTSGSYEQYF+TRBV10	0.0027963832892788	9.0	9.0	DRB1*15:01	beta	0.0
CAIRNTSGSYEQYF+TRBV10	0.008901791521745	9.0	9.0	DQB1*06:02	beta	0.0
CAIRQGTDSGNTIYF+TRBV10	0.0035356109903735	7.0	7.0	DRB1*01:01	beta	0.0
CAIRSGGYNKLIF+TRAV12	0.0001683251954742	29.0	20.0	A*01:01	alpha	1.7593662208765306
CAIRTENYEQYF+TRBV10	3.647555332306707e-07	14.0	13.0	DRB1*04:01	beta	0.0
CAISADRTYTGELFF+TRBV10	3.9495715789478233e-08	13.0	13.0	DRB1*04:01	beta	0.0
CAISAGENQPQHF+TRBV10	0.0051613018583423	12.0	9.0	DRB1*04:01	beta	0.0
CAISAGNEQFF+TRBV10	3.136922896477344e-06	53.0	15.0	B*35:03	beta	1.9773078477814334
CAISAGQDTDTQYF+TRBV10	7.399107667727207e-05	20.0	17.0	DQB1*05:01	beta	0.0
CAISAGQDTDTQYF+TRBV10	6.106389107710893e-06	20.0	15.0	DRB1*01:01	beta	0.0
CAISAGQDTDTQYF+TRBV10	9.262592358574734e-05	18.0	15.0	DQA1*01:01	beta	0.0
CAISAGQGGNTIYF+TRBV10	7.402817788317892e-05	13.0	11.0	DRB1*04:01	beta	0.0
CAISASGATDTQYF+TRBV10	0.0011895988816843	5.0	5.0	DRB1*10:01	beta	0.0
CAISASNTEAFF+TRBV10	0.0014687795735547	25.0	14.0	DRB1*04:01	beta	0.0
CAISASSGRAGEQYF+TRBV10	7.937575327740544e-05	12.0	12.0	DQB1*03:02	beta	0.0
CAISATDYEQYF+TRBV10	0.0028406980843503	21.0	16.0	DQB1*06:02	beta	0.0
CAISATDYEQYF+TRBV10	0.0032302580079613	21.0	15.0	DRB1*15:01	beta	0.0
CAISAYGQNFVF+TRAV12	0.0042111803957361	16.0	14.0	DQA1*03:01	alpha	0.0
CAISDAGDTGELFF+TRBV10	9.422377044794296e-06	35.0	24.0	DQB1*02:02	beta	0.0
CAISDAGDTGELFF+TRBV10	5.387374119945853e-15	35.0	33.0	DRB1*07:01	beta	0.0
CAISDAGDTGELFF+TRBV10	2.032002793034936e-12	32.0	30.0	DQA1*02:01	beta	0.0
CAISDEESYEQYF+TRBV10	1.6003423714841665e-05	7.0	7.0	DRB1*04:04	beta	0.0
CAISDEGSYNSPLHF+TRBV10	3.5899565388871654e-06	15.0	15.0	B*07:02	beta	0.0
CAISDEGSYNSPLHF+TRBV10	0.0001231500688843	15.0	15.0	C*07:02	beta	0.0
CAISDGGDTGELFF+TRBV10	2.47298507923238e-14	41.0	36.0	DRB1*07:01	beta	0.0
CAISDGGDTGELFF+TRBV10	2.199916676501642e-12	39.0	34.0	DQA1*02:01	beta	0.8289222665819636
CAISDGGDTGELFF+TRBV10	7.904902637930058e-05	41.0	25.0	DQB1*02:02	beta	0.4956296209617517
CAISDGGGTDTQYF+TRBV10	0.0008042694905444	47.0	27.0	B*07:02	beta	0.3767900073531633
CAISDKETQYF+TRBV10	0.0094187534536801	20.0	14.0	DRB1*15:01	beta	0.0
CAISDPSGANVLTF+TRBV10	0.0006454247152893	27.0	15.0	DRB1*04:01	beta	0.0
CAISDRANEKLFF+TRBV10	0.0059545840972056	24.0	17.0	DQB1*06:02	beta	0.0
CAISDREETQYF+TRBV10	1.2823859007821831e-05	109.0	37.0	DRB1*04:01	beta	0.0
CAISDRGDSYEQYF+TRBV10	7.896230408712995e-09	15.0	11.0	B*35:03	beta	2.254470719094632
CAISDRGGGNEQFF+TRBV10	0.0056732152615817	7.0	6.0	DQA1*01:04	beta	0.0
CAISDRGGGNEQFF+TRBV10	0.0064506132868829	7.0	6.0	DQB1*05:03	beta	0.0
CAISDRTDTQYF+TRBV10	0.0009704884798485	59.0	23.0	DRB1*04:01	beta	0.0
CAISDSGTGANVLTF+TRBV10	3.086612447152564e-05	15.0	14.0	DRB1*15:01	beta	0.0
CAISDSGTGANVLTF+TRBV10	0.002569937205803	15.0	13.0	DQB1*06:02	beta	0.0
CAISDSRDTDTQYF+TRBV10	1.3056383758725205e-05	16.0	11.0	DQB1*06:04	beta	0.0
CAISDSRDTDTQYF+TRBV10	6.585870172325906e-07	16.0	13.0	DRB1*13:02	beta	0.0
CAISDTGGSGNTIYF+TRBV10	0.0004016630356641	11.0	7.0	DRB1*04:02	beta	3.5508228282183816
CAISEARGDYGYTF+TRBV10	0.0002403934673895	14.0	13.0	DQB1*02:01	beta	0.0
CAISEARGDYGYTF+TRBV10	0.009399802562427	14.0	11.0	B*08:01	beta	0.0
CAISEARGDYGYTF+TRBV10	0.000675084675597	13.0	12.0	DQA1*05:01	beta	0.0
CAISEARGDYGYTF+TRBV10	0.0001176042906735	14.0	13.0	DRB1*03:01	beta	0.0
CAISEDGGDTDTQYF+TRBV10	4.01002130934932e-05	33.0	25.0	C*07:01	beta	0.0
CAISEDGGDTDTQYF+TRBV10	9.950471614553095e-07	34.0	24.0	B*08:01	beta	0.0
CAISEDGGDTDTQYF+TRBV10	0.0002818863318105	31.0	21.0	DQA1*05:01	beta	0.0
CAISEDGGDTDTQYF+TRBV10	0.0001148514465052	34.0	23.0	DQB1*02:01	beta	0.0
CAISEDGGDTDTQYF+TRBV10	5.994055696068173e-06	34.0	24.0	DRB1*03:01	beta	0.0
CAISEDSRTQYF+TRBV10	0.009654256214057	8.0	7.0	DRB1*13:01	beta	0.0
CAISEEGSYNSPLHF+TRBV10	0.0043630200460262	17.0	15.0	C*07:02	beta	0.7177241878560137
CAISEEGSYNSPLHF+TRBV10	0.0001723147690818	17.0	15.0	B*07:02	beta	0.0
CAISEFSSTDTQYF+TRBV10	0.0089599728778249	15.0	7.0	DRB1*08:01	beta	0.0
CAISEGGGFTEAFF+TRBV10	3.086612447152564e-05	15.0	14.0	DRB1*15:01	beta	0.0
CAISEGGGFTEAFF+TRBV10	0.002569937205803	15.0	13.0	DQB1*06:02	beta	0.0
CAISEGGGGHEQYF+TRBV10	0.0024940118722105	9.0	8.0	DRB1*04:01	beta	0.0
CAISEGGSYNEQFF+TRBV10	1.1099654942885984e-08	72.0	44.0	DRB1*07:01	beta	0.3797430429745367
CAISEGGSYNEQFF+TRBV10	8.506435484441314e-07	63.0	39.0	DQA1*02:01	beta	0.0
CAISEGGSYNEQFF+TRBV10	1.328960604937244e-05	72.0	37.0	DQB1*02:02	beta	0.0
CAISEGGTGGGQPQHF+TRBV10	0.0002137795097419	10.0	9.0	DRB1*13:01	beta	4.048348064932115
CAISEGGTGGGQPQHF+TRBV10	0.0009449073698756	8.0	8.0	DQA1*01:03	beta	0.0
CAISEGGTGGGQPQHF+TRBV10	2.469908769906856e-06	10.0	10.0	DQB1*06:03	beta	1.9621579439085373
CAISEGGWTYEQYF+TRBV10	0.0044118175446217	9.0	9.0	DQA1*05:01	beta	0.0
CAISEGGWTYEQYF+TRBV10	0.0013858392799538	10.0	10.0	DQB1*02:01	beta	0.0
CAISEGGWTYEQYF+TRBV10	0.0007613259428674	10.0	10.0	DRB1*03:01	beta	0.0
CAISEGLAETDTQYF+TRBV10	0.0004488585284771	14.0	13.0	DQB1*05:01	beta	0.0
CAISEGLAETDTQYF+TRBV10	7.635431792256713e-07	14.0	13.0	DRB1*01:01	beta	0.0
CAISEGLAETDTQYF+TRBV10	0.000284405814956	13.0	12.0	DQA1*01:01	beta	0.0
CAISEGLAGITDTQYF+TRBV10	0.0044118175446217	9.0	9.0	DQA1*05:01	beta	0.0
CAISEGLAGSTDTQYF+TRBV10	0.0010317744830151	77.0	24.0	DRB1*13:01	beta	0.0
CAISEGLAGSTDTQYF+TRBV10	5.85116933041503e-06	77.0	38.0	B*08:01	beta	0.0
CAISEGLAGSTDTQYF+TRBV10	9.6727237614166e-05	77.0	25.0	DQB1*06:03	beta	0.0
CAISEGLAGSTDTQYF+TRBV10	0.0002508645481235	77.0	42.0	C*07:01	beta	0.0
CAISEGLAGSTDTQYF+TRBV10	0.0004855219498154	77.0	38.0	DQB1*02:01	beta	0.0
CAISEGLAGSTDTQYF+TRBV10	4.324795099902936e-05	70.0	37.0	DQA1*05:01	beta	0.0
CAISEGLAGSTDTQYF+TRBV10	3.183634216785293e-05	77.0	39.0	DRB1*03:01	beta	0.0
CAISEGLAGVTDTQYF+TRBV10	0.0062389355622715	23.0	15.0	B*08:01	beta	0.0
CAISEGPISGNTIYF+TRBV10	0.000453009471323	8.0	8.0	DRB1*04:01	beta	0.0
CAISEGPLSGNTIYF+TRBV10	2.7817684177423163e-05	17.0	13.0	DRB1*04:01	beta	0.0
CAISEGQDTDTQYF+TRBV10	1.07316736532246e-19	47.0	41.0	DQA1*01:01	beta	0.0
CAISEGQDTDTQYF+TRBV10	1.0593828412540048e-14	51.0	34.0	DRB1*01:01	beta	0.0
CAISEGQDTDTQYF+TRBV10	2.275923420846875e-15	51.0	42.0	DQB1*05:01	beta	0.0
CAISEGQGDSPLHF+TRBV10	8.648460005974788e-05	15.0	12.0	DRB1*01:01	beta	0.0
CAISEGQPSQETQYF+TRBV10	7.946378843479205e-07	17.0	16.0	B*08:01	beta	0.0
CAISEGQPSQETQYF+TRBV10	1.3818153267472385e-07	17.0	17.0	DQB1*02:01	beta	0.0
CAISEGQPSQETQYF+TRBV10	5.261768987264976e-08	17.0	17.0	DRB1*03:01	beta	0.0
CAISEGQPSQETQYF+TRBV10	8.669809743943425e-05	17.0	16.0	C*07:01	beta	0.0
CAISEGQPSQETQYF+TRBV10	1.0291697771811577e-07	17.0	17.0	DQA1*05:01	beta	0.0
CAISEGQSSNQPQHF+TRBV10	0.0094187534536801	20.0	14.0	DRB1*15:01	beta	0.0
CAISEGQSSNQPQHF+TRBV10	0.007745827591006	20.0	15.0	DQB1*06:02	beta	0.0
CAISEGRGGAEAFF+TRBV10	0.0047708157762897	4.0	4.0	DQA1*03:02	beta	0.0
CAISEGRNSNQPQHF+TRBV10	6.316477428776846e-05	29.0	15.0	DQB1*03:03	beta	3.8584627770978424
CAISEGRNSNQPQHF+TRBV10	0.000942932823248	29.0	18.0	C*06:02	beta	2.1361694503130066
CAISEGRNSNQPQHF+TRBV10	2.6079494821567693e-13	29.0	19.0	B*57:01	beta	3.415478382927158
CAISEGRSSYNEQFF+TRBV10	0.0058458993092619	29.0	11.0	B*57:01	beta	0.8438208137751252
CAISEGTTNEQFF+TRBV10	0.0020641274455721	8.0	6.0	DRB1*08:01	beta	3.5882090288044295
CAISEGVSNQPQHF+TRBV10	9.073722376715848e-07	40.0	15.0	DRB1*04:04	beta	0.0
CAISEKETQYF+TRBV10	8.693605996418146e-08	97.0	50.0	DRB1*15:01	beta	0.0
CAISEKETQYF+TRBV10	3.8869530077453546e-05	97.0	49.0	DQB1*06:02	beta	0.0
CAISEKETQYF+TRBV10	0.0041702952254116	91.0	55.0	DQA1*01:02	beta	0.0
CAISEKGGYGYTF+TRBV10	0.0073874957859269	20.0	17.0	DQB1*03:01	beta	0.0
CAISELAGTQETQYF+TRBV10	0.0001552595085422	16.0	14.0	DRB1*15:01	beta	0.0
CAISELAGTQETQYF+TRBV10	0.0008296500520028	16.0	14.0	DQB1*06:02	beta	0.0
CAISELGDNQPQHF+TRBV10	0.0013011211018723	25.0	18.0	DRB1*07:01	beta	0.0
CAISELGDNQPQHF+TRBV10	0.0042400333293248	21.0	16.0	DQA1*02:01	beta	0.0
CAISELGDNQPQHF+TRBV10	0.0002871661598051	25.0	18.0	DQB1*02:02	beta	0.0
CAISELGEQYF+TRBV10	0.002514186196894	64.0	31.0	DRB1*15:01	beta	0.0
CAISEPGQGGTEAFF+TRBV10	4.394387165927099e-05	29.0	17.0	DRB1*04:01	beta	0.0
CAISEPRGGGKLFF+TRBV10	0.0047185509242772	11.0	10.0	DRB1*15:01	beta	0.0
CAISEPTGGATNEKLFF+TRBV10	0.0090218157703892	9.0	9.0	B*07:02	beta	0.0
CAISERGARDTQYF+TRBV10	1.7067212701802808e-07	17.0	17.0	DRB1*07:01	beta	0.0
CAISERGARDTQYF+TRBV10	0.0006800968553987	17.0	14.0	DQB1*02:02	beta	0.0
CAISERGARDTQYF+TRBV10	8.362785883089012e-06	15.0	15.0	DQA1*02:01	beta	0.0
CAISERGDSYEQYF+TRBV10	2.8231270056796643e-09	22.0	13.0	B*35:03	beta	0.30669353869556837
CAISERGGYSYEQYF+TRBV10	6.4095843541087245e-06	14.0	14.0	DQA1*05:01	beta	0.0
CAISERGGYSYEQYF+TRBV10	2.261804119738873e-07	16.0	16.0	DRB1*03:01	beta	0.0
CAISERGGYSYEQYF+TRBV10	5.406505321583673e-07	16.0	16.0	DQB1*02:01	beta	0.0
CAISERGTNTGELFF+TRBV10	1.2946897797081605e-17	48.0	43.0	DQB1*06:02	beta	0.0
CAISERGTNTGELFF+TRBV10	1.1144254949317598e-18	48.0	42.0	DRB1*15:01	beta	0.3343361726944523
CAISERGTNTGELFF+TRBV10	5.282431428171581e-13	45.0	43.0	DQA1*01:02	beta	0.0
CAISERSNEKLFF+TRBV10	0.0053208286488996	15.0	12.0	DRB1*15:01	beta	0.0
CAISESADLNTEAFF+TRBV10	3.118261007594831e-14	31.0	30.0	DRB1*07:01	beta	0.0
CAISESADLNTEAFF+TRBV10	2.5647437765985944e-12	29.0	28.0	DQA1*02:01	beta	0.0
CAISESADLNTEAFF+TRBV10	1.55101577049048e-05	31.0	22.0	DQB1*02:02	beta	0.0
CAISESADTGELFF+TRBV10	0.0012089417049233	14.0	12.0	DQA1*01:01	beta	0.0
CAISESADTGELFF+TRBV10	0.0019865452772657	15.0	13.0	DQB1*05:01	beta	0.0
CAISESADTGELFF+TRBV10	0.0010706612209889	15.0	11.0	DRB1*01:01	beta	0.0
CAISESAEQYF+TRBV10	0.0001373071527553	42.0	18.0	DQB1*06:03	beta	1.9286368086456993
CAISESAEQYF+TRBV10	0.0002668885355564	42.0	18.0	DRB1*13:01	beta	0.8169603801723635
CAISESAGPGQPQHF+TRBV10	0.0041570958341015	6.0	6.0	DQB1*06:04	beta	0.0
CAISESDRGYGYTF+TRBV10	1.0899321257354338e-10	47.0	23.0	DQB1*04:02	beta	1.6400905871031668
CAISESDRGYGYTF+TRBV10	5.6157776185122805e-09	40.0	21.0	DQA1*04:01	beta	1.605419406945042
CAISESDRGYGYTF+TRBV10	3.478620708247697e-09	47.0	17.0	DRB1*08:01	beta	0.27234322280201584
CAISESEGGYTF+TRBV10	6.054363383817163e-06	41.0	22.0	DRB1*01:01	beta	0.0
CAISESEGGYTF+TRBV10	0.0001613485301777	30.0	20.0	DQA1*01:01	beta	0.0
CAISESEGKQYF+TRBV10	0.0022069235370314	8.0	7.0	DQB1*06:04	beta	0.0
CAISESEGKQYF+TRBV10	0.0096837866412326	8.0	7.0	DRB1*13:02	beta	0.0
CAISESETNYGYTF+TRBV10	0.0017507273249905	14.0	11.0	DQA1*03:03	beta	0.39674252388854253
CAISESETNYGYTF+TRBV10	5.604218241606887e-06	18.0	14.0	DRB1*04:01	beta	0.0
CAISESETNYGYTF+TRBV10	0.0003748256296515	18.0	17.0	DQB1*03:01	beta	0.0
CAISESGDSTDTQYF+TRBV10	0.003965383890236	19.0	11.0	DRB1*13:01	beta	0.0
CAISESGDSTDTQYF+TRBV10	0.0002486465386805	19.0	12.0	DQB1*06:03	beta	0.0
CAISESGGAAYGYTF+TRBV10	3.543846137311391e-11	19.0	18.0	DRB1*04:01	beta	0.0
CAISESGGAGYGYTF+TRBV10	9.753971543182425e-12	34.0	25.0	DRB1*04:01	beta	0.0
CAISESGGDNQPQHF+TRBV10	0.0079117125871916	21.0	8.0	DRB1*08:01	beta	0.0
CAISESGGEETQYF+TRBV10	0.0001325001389913	71.0	37.0	DQB1*02:01	beta	0.0
CAISESGGEETQYF+TRBV10	3.071373194853762e-05	71.0	37.0	DRB1*03:01	beta	0.0
CAISESGGEETQYF+TRBV10	0.0013339385149761	71.0	32.0	B*08:01	beta	0.0
CAISESGGEETQYF+TRBV10	0.0002095916558653	62.0	33.0	DQA1*05:01	beta	0.0
CAISESGGETQYF+TRBV10	4.511373941854642e-06	120.0	41.0	DRB1*01:01	beta	0.0
CAISESGGETQYF+TRBV10	0.0002065064347524	120.0	53.0	DQB1*05:01	beta	0.045145639558625654
CAISESGGETQYF+TRBV10	6.552184899925533e-06	106.0	47.0	DQA1*01:01	beta	0.2324000356359202
CAISESGGGAEAFF+TRBV10	1.4586750214540455e-09	43.0	32.0	DRB1*03:01	beta	0.0
CAISESGGGAEAFF+TRBV10	5.412771418589472e-08	43.0	31.0	DQB1*02:01	beta	0.0
CAISESGGGAEAFF+TRBV10	1.1284419314829213e-08	43.0	30.0	B*08:01	beta	0.0
CAISESGGGAEAFF+TRBV10	4.449332395047437e-06	43.0	31.0	C*07:01	beta	0.0
CAISESGGGAEAFF+TRBV10	0.0001500581246064	43.0	29.0	A*01:01	beta	0.0
CAISESGGGAEAFF+TRBV10	1.389577153959028e-07	38.0	28.0	DQA1*05:01	beta	0.0
CAISESGGGDTEAFF+TRBV10	0.0001027902240817	19.0	9.0	DRB1*09:01	beta	2.3289885317190078
CAISESGGLVTEAFF+TRBV10	0.0013135686299672	7.0	7.0	B*18:01	beta	0.0
CAISESGGPNEKLFF+TRBV10	1.625472896625511e-06	54.0	35.0	DQB1*06:02	beta	0.0
CAISESGGPNEKLFF+TRBV10	9.946288786527356e-05	47.0	36.0	DQA1*01:02	beta	0.0
CAISESGGPNEKLFF+TRBV10	0.0001269468918671	54.0	31.0	B*07:02	beta	0.0
CAISESGGPNEKLFF+TRBV10	6.605451794799317e-10	54.0	37.0	DRB1*15:01	beta	0.0
CAISESGPNYGYTF+TRBV10	3.6010979597376377e-05	31.0	14.0	B*27:05	beta	1.789040361619185
CAISESGQGETDTQYF+TRBV10	0.0001949551910943	6.0	6.0	B*35:03	beta	2.3330095410446368
CAISESGQGYEQYF+TRBV10	0.0031137082048159	83.0	38.0	B*07:02	beta	0.0
CAISESGQGYEQYF+TRBV10	0.0026336373423181	83.0	37.0	DRB1*15:01	beta	0.0
CAISESGQITDTQYF+TRBV10	0.0019357124364622	11.0	9.0	DRB1*04:01	beta	0.0
CAISESGTGANVLTF+TRBV10	0.0008261118893074	31.0	20.0	DRB1*15:01	beta	0.0
CAISESGTGRNQPQHF+TRBV10	0.0054328632375156	15.0	12.0	DRB1*03:01	beta	0.0
CAISESGTGRNQPQHF+TRBV10	0.0029556477172936	15.0	12.0	B*08:01	beta	0.0
CAISESKASGDNNEQFF+TRBV10	0.0004711349654543	13.0	13.0	A*01:01	beta	0.0
CAISESLSYEQYF+TRBV10	0.0074181218315851	45.0	13.0	DQB1*05:03	beta	1.0373877154816238
CAISESMAGAYNEQFF+TRBV10	7.075162384243412e-05	19.0	17.0	A*03:01	beta	-8.242695550955846
CAISESMAGGYNEQFF+TRBV10	0.000269936753368	20.0	17.0	A*03:01	beta	0.0
CAISESMAGSYNEQFF+TRBV10	2.618298556627214e-17	33.0	33.0	A*03:01	beta	4.598616391619986
CAISESMASGDNNEQFF+TRBV10	1.2507074677040089e-05	16.0	16.0	A*01:01	beta	4.496403614927994
CAISESNRKETQYF+TRBV10	5.350363705830123e-06	13.0	12.0	DRB1*11:01	beta	0.0
CAISESNRKETQYF+TRBV10	0.004105506179199	13.0	12.0	DQA1*05:05	beta	0.0
CAISESPENYGYTF+TRBV10	0.0040014124827237	31.0	14.0	DRB1*13:01	beta	0.0
CAISESPENYGYTF+TRBV10	0.0009056284972959	24.0	14.0	DQA1*01:03	beta	0.0
CAISESPENYGYTF+TRBV10	4.373903897560424e-05	31.0	16.0	DQB1*06:03	beta	0.0
CAISESPGETQYF+TRBV10	0.0003455701746686	31.0	22.0	DQA1*05:05	beta	0.0
CAISESPGETQYF+TRBV10	0.001055552881493	41.0	29.0	DQB1*03:01	beta	0.0
CAISESPGETQYF+TRBV10	6.747664602540584e-07	41.0	23.0	DRB1*11:01	beta	0.0
CAISESQASGDHNEQFF+TRBV10	0.0055636096478072	11.0	11.0	A*01:01	beta	0.0
CAISESQASGDNNEQFF+TRBV10	0.0055636096478072	11.0	11.0	A*01:01	beta	0.0
CAISESQASGDYNEQFF+TRBV10	0.0055636096478072	11.0	11.0	A*01:01	beta	0.0
CAISESQDLNTEAFF+TRBV10	9.766173612740322e-22	70.0	54.0	DQB1*02:02	beta	-1.3245830377983474
CAISESQDLNTEAFF+TRBV10	9.535706420908334e-33	63.0	61.0	DQA1*02:01	beta	0.0
CAISESQDLNTEAFF+TRBV10	0.0036263647884124	70.0	20.0	DQB1*03:03	beta	0.07092567419995525
CAISESQDLNTEAFF+TRBV10	3.2876342479884155e-41	70.0	69.0	DRB1*07:01	beta	0.6199577887874361
CAISESQDLNTEAFF+TRBV10	0.0008571556537828	70.0	22.0	B*44:03	beta	0.2753256890608466
CAISESQGGDQPQHF+TRBV10	1.6790594797806992e-05	12.0	12.0	C*03:04	beta	9.078052574440933
CAISESQGGDQPQHF+TRBV10	1.7514866574547799e-09	12.0	12.0	B*40:01	beta	5.245099023509843
CAISESQRNEKLFF+TRBV10	0.0051613018583423	12.0	9.0	DRB1*04:01	beta	0.0
CAISESRASGDHNEQFF+TRBV10	6.697813064905571e-06	22.0	20.0	A*01:01	beta	2.897145954735872
CAISESRASGDNNEQFF+TRBV10	0.0024856467511043	44.0	25.0	DQB1*02:01	beta	0.0
CAISESRASGDNNEQFF+TRBV10	0.000200628403532	44.0	26.0	DRB1*03:01	beta	0.0
CAISESRASGDNNEQFF+TRBV10	9.653210452130274e-07	44.0	28.0	B*08:01	beta	0.0
CAISESRASGDNNEQFF+TRBV10	0.0075865112695591	39.0	22.0	DQA1*05:01	beta	0.0
CAISESRASGDNNEQFF+TRBV10	2.0369593834784952e-18	44.0	42.0	A*01:01	beta	0.0
CAISESRASGDNNEQFF+TRBV10	1.8460458540536435e-06	44.0	32.0	C*07:01	beta	0.0
CAISESRASGDYNEQFF+TRBV10	0.0096533767132115	29.0	18.0	DQA1*05:01	beta	0.0
CAISESRASGDYNEQFF+TRBV10	3.57883199368521e-16	34.0	34.0	A*01:01	beta	0.0
CAISESRASGDYNEQFF+TRBV10	0.0002628272211361	34.0	21.0	B*08:01	beta	0.0
CAISESRASGDYNEQFF+TRBV10	0.0023408700803017	34.0	23.0	C*07:01	beta	0.0
CAISESRESNYGYTF+TRBV10	0.0035356109903735	9.0	8.0	DRB1*01:01	beta	0.0
CAISESRESYEQYF+TRBV10	4.64589268881731e-09	22.0	17.0	DQB1*06:03	beta	0.0
CAISESRESYEQYF+TRBV10	7.003519863764518e-09	22.0	17.0	DRB1*13:01	beta	0.0
CAISESRESYEQYF+TRBV10	2.785996999743192e-06	17.0	14.0	DQA1*01:03	beta	0.0
CAISESREYGYTF+TRBV10	0.0072892391797907	22.0	15.0	DRB1*03:01	beta	0.0
CAISESRGAVETQYF+TRBV10	1.2807745553153118e-06	11.0	11.0	B*15:01	beta	0.9927665453949939
CAISESRGDEQYF+TRBV10	3.0766532202333083e-06	15.0	9.0	A*33:01	beta	5.075802919185752
CAISESRGDYEQYF+TRBV10	0.0002740301468677	22.0	17.0	DQA1*05:01	beta	0.0
CAISESRGDYEQYF+TRBV10	0.000341565159568	24.0	18.0	DQB1*02:01	beta	0.0
CAISESRGDYEQYF+TRBV10	0.0001392866835949	24.0	18.0	DRB1*03:01	beta	0.0
CAISESRGDYGYTF+TRBV10	0.002013940228842	49.0	27.0	DQB1*02:01	beta	0.0
CAISESRGDYGYTF+TRBV10	0.0013178170789529	41.0	24.0	DQA1*05:01	beta	0.0
CAISESRGDYGYTF+TRBV10	0.0006524841837245	49.0	27.0	DRB1*03:01	beta	0.0
CAISESRGQTEAFF+TRBV10	5.356994506924468e-05	12.0	9.0	DQB1*05:03	beta	0.0
CAISESRGRGSGANVLTF+TRBV10	0.0075221889641698	14.0	12.0	DQB1*06:02	beta	0.0
CAISESRLAGAEQYF+TRBV10	0.0008296500520028	11.0	11.0	DQB1*06:02	beta	0.0
CAISESRLAGAEQYF+TRBV10	0.0002082745979343	11.0	11.0	DRB1*15:01	beta	0.0
CAISESRLGGTEAFF+TRBV10	0.0053208286488996	13.0	11.0	DRB1*15:01	beta	0.0
CAISESRQDNYGYTF+TRBV10	2.175092836500425e-05	15.0	14.0	DQA1*01:01	beta	0.0
CAISESRQDNYGYTF+TRBV10	4.243315445438708e-05	16.0	15.0	DQB1*05:01	beta	0.0
CAISESRQDNYGYTF+TRBV10	7.257285406673484e-07	16.0	14.0	DRB1*01:01	beta	0.0
CAISESRQGEDQPQHF+TRBV10	0.0026372197946035	9.0	9.0	DQA1*01:01	beta	0.0
CAISESRQGEDQPQHF+TRBV10	0.0001229925535022	9.0	9.0	DRB1*01:01	beta	0.0
CAISESRQGEDQPQHF+TRBV10	0.0086140478694762	9.0	9.0	DQB1*05:01	beta	0.0
CAISESRTEETQYF+TRBV10	0.0019415925273192	9.0	7.0	DQB1*05:03	beta	0.0
CAISESRVGETQYF+TRBV10	0.0002178198955722	23.0	19.0	C*07:01	beta	0.0
CAISESRVGETQYF+TRBV10	4.57351177526461e-06	23.0	19.0	DRB1*03:01	beta	0.0
CAISESRVGETQYF+TRBV10	8.570926628701913e-05	21.0	17.0	DQA1*05:01	beta	0.0
CAISESRVGETQYF+TRBV10	1.2524266322230247e-05	23.0	18.0	B*08:01	beta	0.0
CAISESRVGETQYF+TRBV10	1.253196265840958e-05	23.0	19.0	DQB1*02:01	beta	0.0
CAISESSDSNQPQHF+TRBV10	0.0081134128101144	24.0	13.0	DRB1*01:01	beta	0.0
CAISESSGASYEQYF+TRBV10	0.0051613018583423	12.0	9.0	DRB1*04:01	beta	0.0
CAISESSGNSPLHF+TRBV10	0.0027595281232304	26.0	18.0	DRB1*07:01	beta	0.0
CAISESSNTGELFF+TRBV10	2.6265314920918826e-07	44.0	24.0	DRB1*04:01	beta	0.0
CAISESTGEGTEAFF+TRBV10	0.000284405814956	13.0	12.0	DQA1*01:01	beta	0.0
CAISESTGEGTEAFF+TRBV10	1.3045924397688701e-07	17.0	15.0	DRB1*01:01	beta	0.0
CAISESTGEGTEAFF+TRBV10	0.0002065197320741	17.0	15.0	DQB1*05:01	beta	0.6942133081671229
CAISESTGEGYGYTF+TRBV10	8.043470838980667e-09	22.0	21.0	DQB1*02:01	beta	0.0
CAISESTGEGYGYTF+TRBV10	2.343182672356649e-09	22.0	21.0	DRB1*03:01	beta	0.0
CAISESTGEGYGYTF+TRBV10	0.0004174742009761	22.0	16.0	B*08:01	beta	0.0
CAISESTGEGYGYTF+TRBV10	3.123160045183814e-07	19.0	18.0	DQA1*05:01	beta	0.0
CAISESTGQPQHF+TRBV10	6.87434178301145e-10	69.0	43.0	DRB1*15:01	beta	0.0
CAISESTGQPQHF+TRBV10	9.131110670232188e-08	69.0	43.0	DQB1*06:02	beta	0.0
CAISESTGQPQHF+TRBV10	4.623577912355224e-05	61.0	44.0	DQA1*01:02	beta	0.0
CAISESTPNYGYTF+TRBV10	0.0001426638834968	19.0	13.0	B*15:01	beta	0.0
CAISESVEKLFF+TRBV10	2.7100198238537847e-05	39.0	26.0	DQB1*02:01	beta	0.0
CAISESVEKLFF+TRBV10	0.0001966998574401	39.0	23.0	B*08:01	beta	0.0
CAISESVEKLFF+TRBV10	7.624874671566698e-06	39.0	26.0	DRB1*03:01	beta	0.4869100574122766
CAISESVEKLFF+TRBV10	4.249942732787337e-06	35.0	25.0	DQA1*05:01	beta	0.0
CAISESWAGGTDTQYF+TRBV10	0.0047185509242772	11.0	10.0	DRB1*15:01	beta	0.0
CAISETDYEQYF+TRBV10	1.178258990381154e-06	44.0	29.0	DRB1*15:01	beta	0.0
CAISETDYEQYF+TRBV10	5.287939070371126e-06	44.0	30.0	DQB1*06:02	beta	0.0
CAISEVSADTQYF+TRBV10	0.0005437084655964	11.0	11.0	A*24:02	beta	5.077885633851292
CAISEYRGDTEAFF+TRBV10	4.913820093596517e-06	16.0	15.0	DQA1*01:01	beta	0.0
CAISEYRGDTEAFF+TRBV10	8.016620381834095e-05	20.0	14.0	DRB1*01:01	beta	0.0
CAISEYRGDTEAFF+TRBV10	7.399107667727207e-05	20.0	17.0	DQB1*05:01	beta	0.0
CAISGAGKNEKLFF+TRBV10	0.008951555909691	6.0	6.0	DQB1*06:03	beta	0.0
CAISGDRDTGELFF+TRBV10	0.0083686548982083	27.0	19.0	C*07:01	beta	0.0
CAISGDRDTGELFF+TRBV10	0.0015536430069707	27.0	18.0	DRB1*03:01	beta	0.0
CAISGDRDTGELFF+TRBV10	0.0035854314607374	27.0	18.0	DQB1*02:01	beta	0.0
CAISGDRDTGELFF+TRBV10	0.0004585266231209	27.0	18.0	B*08:01	beta	0.0
CAISGDRDTGELFF+TRBV10	0.0007083679834276	23.0	17.0	DQA1*05:01	beta	0.0
CAISGGETQYF+TRBV10	0.0066923510951637	180.0	59.0	DQA1*01:01	beta	0.0
CAISGGNEQFF+TRBV10	0.0004155745112855	102.0	17.0	B*35:03	beta	1.9381186426630617
CAISGLAGASTDTQYF+TRBV10	0.0014525073640504	20.0	15.0	DRB1*15:01	beta	0.0
CAISGLQGGEQYF+TRBV10	0.0016528911472375	18.0	14.0	DRB1*03:01	beta	0.0
CAISGLQGGEQYF+TRBV10	3.928057591952876e-06	18.0	16.0	B*08:01	beta	0.0
CAISGLQGGEQYF+TRBV10	0.0034511535970662	18.0	14.0	DQB1*02:01	beta	0.0
CAISGLQGGEQYF+TRBV10	0.0088050769281923	15.0	12.0	DQA1*05:01	beta	0.0
CAISGLQGGEQYF+TRBV10	0.0003932723772461	18.0	16.0	C*07:01	beta	0.0
CAISGLTEAFF+TRBV10	0.0056604406085962	12.0	11.0	DQB1*06:02	beta	0.0
CAISGLTEAFF+TRBV10	0.0014525073640504	12.0	11.0	DRB1*15:01	beta	0.0
CAISGQGEPYGYTF+TRBV10	0.0015811823869947	7.0	6.0	DRB1*04:04	beta	0.0
CAISGREGQPQHF+TRBV10	0.0006566622661344	11.0	9.0	DRB1*13:02	beta	0.0
CAISGRGFSTDTQYF+TRBV10	0.0007991139561916	10.0	10.0	DRB1*15:01	beta	0.0
CAISGTDYEQYF+TRBV10	5.987663247494756e-05	75.0	51.0	DQA1*01:02	beta	0.0
CAISGTDYEQYF+TRBV10	9.317146154012924e-06	83.0	43.0	B*07:02	beta	0.0
CAISGTDYEQYF+TRBV10	0.0027981133966169	83.0	44.0	C*07:02	beta	0.0
CAISGTDYEQYF+TRBV10	7.963206430714076e-13	83.0	52.0	DRB1*15:01	beta	0.0
CAISGTDYEQYF+TRBV10	9.97711987833282e-12	83.0	54.0	DQB1*06:02	beta	0.0
CAISGTGRLNQPQHF+TRBV10	0.000453009471323	8.0	8.0	DRB1*04:01	beta	0.0
CAISGTGRNNQPQHF+TRBV10	0.0007606198974271	15.0	13.0	DQB1*03:02	beta	0.0
CAISGTGRNNQPQHF+TRBV10	5.5291782599912593e-08	15.0	14.0	DRB1*04:01	beta	0.0
CAISGTGTTDTQYF+TRBV10	2.1452488838641858e-25	60.0	54.0	DQA1*05:01	beta	0.0
CAISGTGTTDTQYF+TRBV10	4.0421160387142565e-30	66.0	60.0	DRB1*03:01	beta	0.373357640906261
CAISGTGTTDTQYF+TRBV10	3.52402548713082e-17	66.0	48.0	B*08:01	beta	0.0
CAISGTGTTDTQYF+TRBV10	1.317155233534355e-28	66.0	60.0	DQB1*02:01	beta	0.14734930758098225
CAISGTGTTDTQYF+TRBV10	5.771462038289172e-10	66.0	47.0	C*07:01	beta	0.0
CAISGTGTTDTQYF+TRBV10	1.4658737598203813e-06	66.0	42.0	A*01:01	beta	0.0
CAISGTGTTEAFF+TRBV10	4.681976710173492e-06	25.0	17.0	DRB1*11:01	beta	0.0
CAISGTSGGELFF+TRBV10	0.0044238636254058	8.0	6.0	DRB1*04:04	beta	0.0
CAISLGNEQFF+TRBV10	5.917037892684257e-06	24.0	11.0	B*35:03	beta	3.2287036801945344
CAISPDQETQYF+TRBV10	0.0003450061504602	16.0	12.0	DRB1*11:01	beta	0.0
CAISPDQETQYF+TRBV10	0.0016138333098564	16.0	14.0	DQA1*05:05	beta	0.0
CAISPEGNQPQHF+TRBV10	2.8500240188933057e-17	32.0	28.0	DRB1*04:01	beta	0.0
CAISPGDQPQHF+TRBV10	0.0088903337702839	41.0	25.0	C*07:01	beta	0.2998442687221481
CAISPGQDTDTQYF+TRBV10	1.321971469206335e-15	39.0	34.0	DQA1*01:01	beta	0.09873096683341362
CAISPGQDTDTQYF+TRBV10	1.448060481274615e-12	40.0	34.0	DQB1*05:01	beta	0.0
CAISPGQDTDTQYF+TRBV10	6.748835965552631e-16	40.0	31.0	DRB1*01:01	beta	0.0383305747549253
CAISRDGDTEAFF+TRBV10	2.324732684714361e-05	21.0	18.0	DQB1*05:01	beta	0.0
CAISRDGDTEAFF+TRBV10	8.700838498119714e-05	20.0	16.0	DQA1*01:01	beta	0.0
CAISRDKYSNQPQHF+TRBV10	1.1882887977289468e-05	36.0	26.0	DQA1*05:05	beta	0.0
CAISRDKYSNQPQHF+TRBV10	0.0080578441904304	44.0	29.0	DQB1*03:01	beta	0.0
CAISRDREYEQYF+TRBV10	0.0003632807840071	16.0	10.0	DQB1*06:04	beta	0.0
CAISRDREYEQYF+TRBV10	0.0002886481548708	16.0	11.0	DRB1*13:02	beta	0.0
CAISRDSDQPQHF+TRBV10	0.0019642928916307	19.0	14.0	B*08:01	beta	0.0
CAISRDSDQPQHF+TRBV10	0.00861397435837	19.0	14.0	DQB1*02:01	beta	0.0
CAISRDSDQPQHF+TRBV10	0.0041215686275644	19.0	14.0	DRB1*03:01	beta	0.0
CAISREFTDTQYF+TRBV10	0.0002982455267404	11.0	11.0	DQB1*02:02	beta	0.0
CAISREFTDTQYF+TRBV10	0.0013665625908625	11.0	11.0	DQA1*02:01	beta	0.0
CAISREFTDTQYF+TRBV10	0.0006163623213807	11.0	11.0	DRB1*07:01	beta	0.0
CAISRESGANVLTF+TRBV10	0.0030944416467991	20.0	12.0	DRB1*04:01	beta	0.0
CAISRTGGTDTQYF+TRBV10	0.0040724528703752	29.0	15.0	DRB1*11:01	beta	0.0
CAISTGDSNQPQHF+TRBV10	2.2223315817816966e-34	67.0	51.0	B*35:01	beta	2.186740263901055
CAISTGDSNQPQHF+TRBV10	1.0694055299315068e-11	67.0	46.0	C*04:01	beta	-0.7289267678836598
CAISTLPYEQYF+TRBV10	0.0024940118722105	7.0	7.0	DRB1*04:01	beta	0.0
CAISTPGLAGYNEQFF+TRBV10	0.0035356109903735	7.0	7.0	DRB1*01:01	beta	0.0
CAISVDQETQYF+TRBV10	0.0058381125512383	23.0	13.0	DRB1*11:01	beta	0.0
CAISVDRDQPQHF+TRBV10	0.0076435989152412	26.0	16.0	B*08:01	beta	0.0
CAISVGGNSPLHF+TRBV10	0.0062141684878049	16.0	13.0	DQB1*05:01	beta	0.0
CAISVGNEQFF+TRBV10	0.0015114091903673	59.0	13.0	B*35:03	beta	0.0
CAISVGQNNSPLHF+TRBV10	0.0003299129343477	17.0	14.0	DQA1*01:01	beta	0.0
CAISVGQNNSPLHF+TRBV10	0.0006712898646623	18.0	15.0	DQB1*05:01	beta	0.0
CAISVGQNNSPLHF+TRBV10	5.442273129562905e-07	18.0	15.0	DRB1*01:01	beta	0.0
CAISVKGNTEAFF+TRBV10	0.002016839828478	27.0	19.0	DQB1*06:02	beta	0.0
CAISVKGNTEAFF+TRBV10	0.0015256147539864	27.0	18.0	DRB1*15:01	beta	0.0
CAISVKGNTEAFF+TRBV10	0.0090840643888329	22.0	19.0	DQA1*01:02	beta	0.0
CAISVPGGEAFF+TRBV10	5.828969126676209e-10	20.0	20.0	DRB1*15:01	beta	0.0
CAISVPGGEAFF+TRBV10	4.179584263435211e-07	20.0	19.0	DQB1*06:02	beta	0.0
CAISVPGGEAFF+TRBV10	1.9726065832833407e-05	20.0	20.0	DQA1*01:02	beta	0.0
CAISVQENQPQHF+TRBV10	3.4096334258048545e-07	16.0	14.0	DRB1*04:01	beta	0.0
CAISVQGAGQPQHF+TRBV10	0.0048835394538633	12.0	11.0	DQB1*05:01	beta	0.0
CAISVQGAGQPQHF+TRBV10	0.0001613485301777	11.0	11.0	DQA1*01:01	beta	0.0
CAISVSDGNTEAFF+TRBV10	0.0017378488010693	5.0	5.0	DRB1*04:02	beta	0.0
CAIYNAGNMLTF+TRAV12	0.0007719626964844	25.0	13.0	DRB1*04:01	alpha	0.0
CALDDTGGFKTIF+TRAV6	0.0062454012326908	65.0	19.0	DRB1*04:01	alpha	0.0
CALDRGGEKLFF+TRBV30	0.0051613018583423	12.0	9.0	DRB1*04:01	beta	0.0
CALDSSYKLIF+TRAV9	0.0052548350490959	64.0	48.0	DPB1*04:01	alpha	0.0
CALDTGRRALTF+TRAV6	0.0004595250332952	106.0	76.0	DPB1*04:01	alpha	0.0
CALDTGRRALTF+TRAV9	0.000582107215605	128.0	45.0	DRB1*15:01	alpha	0.0
CALEGGSEKLVF+TRAV9	0.0016138079503224	58.0	27.0	DRB1*15:01	alpha	0.0
CALERNTEAFF+TRBV30	0.0025876436500441	10.0	10.0	DQB1*05:01	beta	0.0
CALFGNEKLTF+TRAV38	4.14945121145446e-05	78.0	56.0	A*02:01	alpha	0.20318398567207122
CALFMNTGFQKLVF+TRAV9	0.0055857081211179	29.0	26.0	DPB1*04:01	alpha	0.0
CALFSQGGSEKLVF+TRAV9	0.0080222591460659	19.0	15.0	DQA1*03:01	alpha	0.0
CALFYNQGGKLIF+TRAV6	0.0009141926527847	22.0	11.0	DQB1*06:03	alpha	-0.5471982345413966
CALGPGGGNKLTF+TRAV16	0.0066122069013734	10.0	9.0	DQA1*01:01	alpha	0.0
CALIKAAGNKLTF+TRAV9	0.0029056159126425	140.0	92.0	DPB1*04:01	alpha	0.0
CALILNTGGFKTIF+TRAV9	0.0010105004880064	80.0	60.0	DPB1*04:01	alpha	0.0
CALIQGAQKLVF+TRAV16	0.0074813526354817	62.0	47.0	DPB1*04:01	alpha	0.0
CALKTSYDKVIF+TRAV9	0.0002795256375515	112.0	80.0	DPB1*04:01	alpha	0.0
CALLDSSYKLIF+TRAV9	0.0044364713064986	40.0	33.0	DPB1*04:01	alpha	0.2100113962669735
CALLNTGFQKLVF+TRAV9	0.0039732684185634	117.0	79.0	DPB1*04:01	alpha	0.0
CALMDSSYKLIF+TRAV9	0.0020683223014323	118.0	81.0	DPB1*04:01	alpha	0.0
CALNAGGTSYGKLTF+TRBV12	0.0024751540617654	76.0	18.0	DRB1*04:07	beta	0.6331129648735373
CALNDYKLSF+TRAV9	0.0035650186500697	134.0	89.0	DPB1*04:01	alpha	0.0
CALNNARLMF+TRAV9	0.0031832452983304	72.0	54.0	DPB1*04:01	alpha	0.0
CALNNNAGNMLTF+TRAV9	0.0075312390344137	68.0	50.0	DPB1*04:01	alpha	0.0
CALNNNARLMF+TRAV9	0.000558937047154	79.0	60.0	DPB1*04:01	alpha	0.0
CALNQAGTALIF+TRAV9	0.0015134623036512	158.0	103.0	DPB1*04:01	alpha	0.0
CALNRDDKIIF+TRBV12	0.0095071949784579	74.0	17.0	DRB1*04:07	beta	-0.7590495549818217
CALNSGGSNYKLTF+TRAV9	0.0041824119755455	182.0	114.0	DPB1*04:01	alpha	0.0
CALNSGGYQKVTF+TRAV9	0.0003066873911973	142.0	96.0	DPB1*04:01	alpha	0.0
CALNSGYSTLTF+TRAV9	0.0048449253066439	104.0	72.0	DPB1*04:01	alpha	0.0
CALNSGYSTLTF+TRBV12	0.0045138314189182	52.0	10.0	DRB1*15:03	beta	0.5814309026559703
CALNTGFQKLVF+TRAV9	0.0030994214987002	119.0	81.0	DPB1*04:01	alpha	0.0
CALNTGFQKLVF+TRAV9	0.0070892398452698	119.0	42.0	A*01:01	alpha	-1.1434665303095441
CALNTGGFKTIF+TRAV16	0.0001203091368892	95.0	71.0	DPB1*04:01	alpha	0.0
CALNTGGFKTIF+TRAV9	0.0056674228976242	190.0	117.0	DPB1*04:01	alpha	0.0
CALNTGNQFYF+TRAV9	0.0052922209385102	178.0	111.0	DPB1*04:01	alpha	-0.3028679704267907
CALNTGNQFYF+TRBV12	0.0024742251969299	84.0	11.0	DQB1*03:19	beta	0.07050995768342899
CALNTGTASKLTF+TRAV9	0.0064893871007725	79.0	21.0	DRB1*04:01	alpha	0.0
CALNYGGSQGNLIF+TRAV9	4.776346505861506e-05	130.0	92.0	DPB1*04:01	alpha	0.0
CALNYGQNFVF+TRAV9	0.0064132131399304	35.0	30.0	DPB1*04:01	alpha	0.0
CALQQGGSEKLVF+TRAV16	0.0077812550680057	15.0	13.0	DQA1*03:01	alpha	0.0
CALRDNYGQNFVF+TRAV9	0.0008617856883522	78.0	59.0	DPB1*04:01	alpha	0.0
CALRDQAGTALIF+TRAV9	0.0075312390344137	99.0	68.0	DPB1*04:01	alpha	0.0
CALRDTGRRALTF+TRAV9	0.0073049423120014	105.0	72.0	DPB1*04:01	alpha	0.0
CALRGDNFNKFYF+TRAV16	1.1467645506029836e-11	35.0	30.0	DQA1*02:01	alpha	0.31368838767044505
CALRGDNFNKFYF+TRAV16	7.066285060791818e-11	35.0	29.0	DQB1*02:02	alpha	0.6331311117129027
CALRGDNFNKFYF+TRAV16	3.258483400626775e-08	35.0	27.0	DRB1*07:01	alpha	0.0
CALRGQAGTALIF+TRAV9	0.0044732458972264	131.0	87.0	DPB1*04:01	alpha	0.0
CALRGSSASKIIF+TRAV9	0.0028236198508328	106.0	40.0	A*01:01	alpha	0.5216214658766606
CALRGVNTDKLIF+TRAV19	0.0077812550680057	15.0	13.0	DQA1*03:01	alpha	0.0
CALRKAAGNKLTF+TRAV9	0.0005069414163092	115.0	81.0	DPB1*04:01	alpha	0.0
CALRMDSSYKLIF+TRAV9	0.0061062270574013	110.0	75.0	DPB1*04:01	alpha	0.0
CALRNNNARLMF+TRAV9	0.0007537488717766	133.0	90.0	DPB1*04:01	alpha	0.0
CALRNQAGTALIF+TRAV9	0.004375798152783	143.0	93.0	DPB1*04:01	alpha	0.0
CALRNTGGFKTIF+TRAV9	0.0074603211064728	125.0	83.0	DPB1*04:01	alpha	0.0
CALRNTGGFKTIF+TRAV9	0.0095886320457832	125.0	43.0	A*01:01	alpha	0.6673713901662598
CALRSGAGSYQLTF+TRAV16	1.0871832634502538e-07	41.0	27.0	DRB1*15:01	alpha	0.0
CALRSGAGSYQLTF+TRAV16	4.909845724530287e-06	41.0	29.0	DQB1*06:02	alpha	0.0
CALRSGAGSYQLTF+TRAV16	1.6899839137196234e-05	41.0	33.0	DQA1*01:02	alpha	0.0
CALRSSSGSARQLTF+TRAV9	2.130059405241027e-06	37.0	32.0	DQA1*01:02	alpha	0.5866660002490867
CALRSSSGSARQLTF+TRAV9	1.2666978706347105e-12	37.0	30.0	DRB1*15:01	alpha	0.07788604884189856
CALRSSSGSARQLTF+TRAV9	1.102864108585165e-09	37.0	31.0	DQB1*06:02	alpha	0.0
CALSAANTGNQFYF+TRAV16	1.441080343502187e-06	16.0	13.0	DRB1*04:01	alpha	0.0
CALSAGGTSYGKLTF+TRAV9	0.0039732684185634	139.0	91.0	DPB1*04:01	alpha	0.0
CALSAGNQFYF+TRAV9	0.0030335792248274	62.0	48.0	DPB1*04:01	alpha	0.0
CALSASGGSYIPTF+TRAV9	0.0008618389030524	137.0	92.0	DPB1*04:01	alpha	0.0
CALSDAGGTSYGKLTF+TRBV12	0.0034287195125053	52.0	9.0	DQB1*03:19	beta	0.5524711165080384
CALSDAGNNRKLIWF+TRAV9	0.0034609432556502	59.0	46.0	DPB1*04:01	alpha	0.0
CALSDFGNEKLTF+TRBV12	0.0064883014325683	17.0	6.0	DQB1*03:19	beta	1.3721517948585553
CALSDGNKLVF+TRAV9	0.0014527008372766	32.0	29.0	DPB1*04:01	alpha	0.0
CALSDGQKLLF+TRAV9	0.0051015671531049	79.0	57.0	DPB1*04:01	alpha	0.0
CALSDHQAGTALIF+TRAV9	0.0011796043268021	72.0	55.0	DPB1*04:01	alpha	0.0
CALSDLHNQGGKLIF+TRAV9	0.0042111803957361	16.0	14.0	DQA1*03:01	alpha	0.0
CALSDNAGNMLTF+TRAV9	1.699847813158747e-05	98.0	74.0	DPB1*04:01	alpha	0.0
CALSDNNAGNMLTF+TRAV9	0.0005447014289823	75.0	57.0	DPB1*04:01	alpha	0.0
CALSDNNARLMF+TRAV9	0.0074603211064728	72.0	53.0	DPB1*04:01	alpha	0.0
CALSDNNDMRF+TRBV12	0.0048799321138159	27.0	16.0	DPB1*01:01	beta	0.35385286303620495
CALSDNQGGKLIF+TRAV9	0.0018198145974913	93.0	67.0	DPB1*04:01	alpha	0.0
CALSDNYGQNFVF+TRAV9	0.0005280237059704	108.0	77.0	DPB1*04:01	alpha	0.0
CALSDPQGGSEKLVF+TRAV9	0.0083900419975236	119.0	79.0	DPB1*04:01	alpha	0.0
CALSDPSGGSYIPTF+TRAV9	0.0075312390344137	84.0	60.0	DPB1*04:01	alpha	0.0
CALSDPTGYSTLTF+TRAV9	0.0027312556815451	20.0	19.0	DRB3*01:01	alpha	0.8133487307923437
CALSDPTGYSTLTF+TRAV9	1.456632694180147e-07	20.0	18.0	DRB1*03:01	alpha	0.0
CALSDPTGYSTLTF+TRAV9	5.786138889259011e-05	20.0	17.0	DQB1*02:01	alpha	0.0
CALSDPTGYSTLTF+TRAV9	0.0031707192702233	20.0	13.0	B*08:01	alpha	1.2963639934408238
CALSDPTGYSTLTF+TRAV9	1.1741392350160025e-07	20.0	18.0	DQA1*05:01	alpha	4.519209616549736
CALSDPYNFNKFYF+TRAV9	0.0026317909028442	49.0	24.0	DRB1*15:01	alpha	0.0
CALSDQAGTALIF+TRAV9	0.0011796043268021	136.0	91.0	DPB1*04:01	alpha	0.0
CALSDQLTGGGNKLTF+TRAV9	0.0096742633624998	37.0	15.0	DRB1*01:01	alpha	0.0
CALSDQSGNQFYF+TRAV9	0.0008689514357909	44.0	26.0	DQB1*05:01	alpha	0.0
CALSDQSGNQFYF+TRAV9	0.0007752422335992	44.0	18.0	DRB1*01:01	alpha	0.0
CALSDQSGNQFYF+TRAV9	1.0584339886604878e-05	44.0	25.0	DQA1*01:01	alpha	0.0
CALSDREGYQKVTF+TRAV9	0.0086077003736225	16.0	10.0	B*15:01	alpha	-0.8156533149349281
CALSDRETNAGKSTF+TRAV9	1.0840667785321746e-06	11.0	11.0	B*15:01	alpha	8.93080031709739
CALSDRGSTLGRLYF+TRAV9	0.0072202988635537	137.0	89.0	DPB1*04:01	alpha	0.0
CALSDRNAGNMLTF+TRAV9	0.0085963211682765	93.0	65.0	DPB1*04:01	alpha	0.0
CALSDRNQGGKLIF+TRAV9	0.0004287401581568	92.0	37.0	DRB1*15:01	alpha	0.0
CALSDRRETSGSRLTF+TRAV9	0.0030843208772717	13.0	9.0	DRB1*04:01	alpha	0.0
CALSDSGGGADGLTF+TRAV9	0.0008647777992657	149.0	99.0	DPB1*04:01	alpha	-0.05495048367282016
CALSDSGGSNYKLTF+TRAV9	0.0010043751249783	140.0	94.0	DPB1*04:01	alpha	-0.02454723032841049
CALSDTGFQKLVF+TRAV9	0.0004543261509287	64.0	51.0	DPB1*04:01	alpha	0.0
CALSDTGGFKTIF+TRAV9	0.0007530377195415	158.0	104.0	DPB1*04:01	alpha	0.0
CALSDTGGFKTIF+TRBV12	0.0049344670550196	78.0	10.0	DQB1*03:19	beta	0.3657383172381126
CALSDTGGFKTIF+TRBV12	0.0036225987411617	78.0	18.0	DRB1*04:07	beta	0.1226847468494183
CALSDTGTASKLTF+TRAV9	0.0085963211682765	93.0	65.0	DPB1*04:01	alpha	0.0
CALSDYGGSQGNLIF+TRAV9	0.0004543261509287	99.0	72.0	DPB1*04:01	alpha	0.0
CALSERDGNNRLAF+TRAV9	0.0001495550369824	13.0	11.0	DQA1*04:01	alpha	0.0
CALSERDGNNRLAF+TRAV9	8.48169485074923e-06	13.0	11.0	DQB1*04:02	alpha	3.2514287790821466
CALSERDGNNRLAF+TRAV9	0.0023679018675916	13.0	7.0	DRB1*08:01	alpha	2.7060408985669993
CALSESSGYSTLTF+TRAV19	0.0001508364646139	19.0	15.0	C*06:02	alpha	-0.8318549445970241
CALSGGSNYKLTF+TRAV16	0.0032690150736555	112.0	26.0	DRB1*04:01	alpha	0.0
CALSGGSNYKLTF+TRAV9	0.000346772698797	160.0	106.0	DPB1*04:01	alpha	-0.25344281380221273
CALSGKGYSTLTF+TRAV9	0.0029539827452357	18.0	11.0	DRB1*01:01	alpha	0.19464368861431972
CALSGLSNTGKLIF+TRAV9	0.0001098182882489	13.0	12.0	DQA1*01:01	alpha	0.0
CALSGLSNTGKLIF+TRAV9	0.0002193016674831	13.0	13.0	DQB1*05:01	alpha	0.0
CALSGLSNTGKLIF+TRAV9	0.0007014562863721	13.0	10.0	DRB1*01:01	alpha	0.0
CALSGNTGGFKTIF+TRAV9	0.0032227564972461	103.0	72.0	DPB1*04:01	alpha	0.0
CALSGRDGQKLLF+TRAV19	0.002505713143181	9.0	8.0	B*15:01	alpha	0.0
CALSGRLTGGGNKLTF+TRAV19	0.0025608492482734	17.0	13.0	DRB1*15:01	alpha	0.0
CALSGRLTGGGNKLTF+TRAV19	0.0039796329537637	17.0	14.0	DQB1*06:02	alpha	0.0
CALSGTGFQKLVF+TRAV9	0.0086602311755663	60.0	45.0	DPB1*04:01	alpha	0.0
CALSKTGGGNKLTF+TRAV9	0.0057403596104268	22.0	15.0	A*01:01	alpha	0.4976998733215051
CALSNFGNEKLTF+TRAV9	0.0092003082088679	133.0	87.0	DPB1*04:01	alpha	0.0
CALSNNARLMF+TRAV9	0.0027082965425499	70.0	53.0	DPB1*04:01	alpha	0.0
CALSNTGKLIF+TRAV9	0.005810517490075	44.0	36.0	DPB1*04:01	alpha	0.0
CALSPLNTGNQFYF+TRAV19	0.0077812550680057	15.0	13.0	DQA1*03:01	alpha	0.0
CALSPLSGGYNKLIF+TRAV9	0.0038625334032911	50.0	17.0	DRB1*04:01	alpha	0.0
CALSPSGAGSYQLTF+TRAV9	0.000614137239633	64.0	22.0	DRB1*01:01	alpha	0.0
CALSPSGAGSYQLTF+TRAV9	0.0041731860888524	64.0	26.0	DQA1*01:01	alpha	0.0
CALSQGAQKLVF+TRAV9	0.0036430150383902	91.0	65.0	DPB1*04:01	alpha	0.0
CALSRSGQKLLF+TRAV9	0.0044631484548427	10.0	10.0	DRB1*07:01	alpha	0.0
CALSRSGQKLLF+TRAV9	0.0060216240953833	10.0	10.0	DQA1*02:01	alpha	0.0
CALSSGGSNYKLTF+TRAV9	0.000100732029501	146.0	100.0	DPB1*04:01	alpha	0.0
CALSSGGYNKLIF+TRAV9	0.0064132131399304	121.0	81.0	DPB1*04:01	alpha	0.0
CALSSNDYKLSF+TRAV9	0.0098698122068708	105.0	71.0	DPB1*04:01	alpha	0.0
CALSSSGGYQKVTF+TRAV9	0.0088538974403781	70.0	51.0	DPB1*04:01	alpha	0.0
CALSYNQGGKLIF+TRAV9	0.0005297507245227	89.0	66.0	DPB1*04:01	alpha	0.0
CALTGGGNKLTF+TRAV9	0.0007537488717766	93.0	68.0	DPB1*04:01	alpha	0.0
CALTKSDDKIIF+TRAV9	0.0077812550680057	15.0	13.0	DQA1*03:01	alpha	0.0
CALTLNQAGTALIF+TRAV9	0.0032736401252334	96.0	68.0	DPB1*04:01	alpha	0.0
CALTPYSSASKIIF+TRAV9	0.0048449253066439	104.0	72.0	DPB1*04:01	alpha	0.0
CALTQGGSEKLVF+TRAV9	0.0011777927825128	116.0	80.0	DPB1*04:01	alpha	0.0
CALTRYNTDKLIF+TRAV16	0.0037717957039927	12.0	8.0	DQB1*06:03	alpha	0.0
CALYSSASKIIF+TRAV9	3.2928633463358585e-05	115.0	84.0	DPB1*04:01	alpha	0.0
CALYTGRRALTF+TRAV9	0.0011796043268021	72.0	55.0	DPB1*04:01	alpha	0.05647875613326523
CAMDTGRRALTF+TRAV12	0.0095886320457832	87.0	34.0	A*01:01	alpha	0.0
CAMDTGRRALTF+TRAV12	0.0028599141993248	87.0	63.0	DPB1*04:01	alpha	0.0
CAMFSGGYNKLIF+TRAV12	0.0062044756483704	70.0	52.0	DPB1*04:01	alpha	0.0
CAMIKAAGNKLTF+TRAV12	1.996969928032679e-07	111.0	86.0	DPB1*04:01	alpha	0.09888636056704497
CAMKIQGAQKLVF+TRAV12	0.0029056159126425	43.0	36.0	DPB1*04:01	alpha	0.0
CAMKTSYDKVIF+TRAV12	0.0010105004880064	80.0	60.0	DPB1*04:01	alpha	0.0
CAMMDSSYKLIF+TRAV12	0.0005851494271275	58.0	47.0	DPB1*04:01	alpha	0.0
CAMNAGGTSYGKLTF+TRAV12	0.0054347243748996	100.0	69.0	DPB1*04:01	alpha	0.0
CAMNAGNMLTF+TRAV12	0.0055857081211179	29.0	26.0	DPB1*04:01	alpha	0.0
CAMNDNFNKFYF+TRAV12	0.0007121738095527	14.0	10.0	DRB1*04:01	alpha	0.0
CAMNQAGTALIF+TRAV12	0.0030994214987002	54.0	43.0	DPB1*04:01	alpha	0.0
CAMNRDDKIIF+TRAV12	0.0036461870448561	79.0	58.0	DPB1*04:01	alpha	0.0
CAMNSGGSNYKLTF+TRAV12	0.0020780143717766	103.0	72.0	DPB1*04:01	alpha	0.0
CAMNSGGYQKVTF+TRAV12	4.7029272745266855e-05	114.0	83.0	DPB1*04:01	alpha	0.0
CAMNSGYSTLTF+TRAV12	3.0124505843048767e-06	66.0	56.0	DPB1*04:01	alpha	0.0
CAMNTGFQKLVF+TRAV12	0.0002437404484925	126.0	88.0	DPB1*04:01	alpha	0.0
CAMNTGGFKTIF+TRAV12	0.0055001262974831	92.0	65.0	DPB1*04:01	alpha	0.0
CAMNTGNQFYF+TRAV12	0.0001426460231996	97.0	72.0	DPB1*04:01	alpha	0.0
CAMNTNAGKSTF+TRAV12	0.0027082965425499	75.0	56.0	DPB1*04:01	alpha	0.0
CAMNYGGSQGNLIF+TRAV12	0.0074603211064728	72.0	53.0	DPB1*04:01	alpha	0.0
CAMRDGQNFVF+TRAV12	2.160756353500463e-07	22.0	13.0	DQB1*06:04	alpha	1.065269024188251
CAMRDGQNFVF+TRAV12	0.0001683114135876	22.0	20.0	DQA1*01:02	alpha	1.7992060032618973
CAMRDGQNFVF+TRAV12	3.942694838078891e-12	22.0	18.0	DRB1*13:02	alpha	1.5786859776180684
CAMRDGQNFVF+TRAV12	9.258224969829604e-12	22.0	18.0	DRB3*03:01	alpha	8.400993020094154
CAMRDRGSTLGRLYF+TRAV12	0.0007572870047596	50.0	41.0	DPB1*04:01	alpha	0.0
CAMRDRGSTLGRLYF+TRAV12	1.2482402933762977e-06	50.0	29.0	DRB1*15:01	alpha	0.49658807205066313
CAMREDSNYQLIWF+TRAV14	0.0027844388073644	46.0	38.0	DPB1*04:01	alpha	0.0
CAMREDTGRRALTF+TRAV14	0.0018309182557941	76.0	57.0	DPB1*04:01	alpha	0.0
CAMREGGSQGNLIF+TRAV14	0.0086602311755663	43.0	35.0	DPB1*04:01	alpha	0.0
CAMREGILTGGGNKLTF+TRAV14	0.0025059589466181	60.0	19.0	DRB1*04:01	alpha	0.0
CAMREIYNFNKFYF+TRAV14	8.684819408753835e-06	21.0	14.0	DRB1*04:01	alpha	0.0
CAMRGSSNTGKLIF+TRAV14	0.0009324234212858	33.0	30.0	DPB1*04:01	alpha	0.0
CAMRRPSGGYNKLIF+TRAV14	5.556112947077601e-07	28.0	15.0	B*44:03	alpha	3.288485550708503
CAMRSGGSNYKLTF+TRAV12	0.0027058199256148	115.0	79.0	DPB1*04:01	alpha	0.0
CAMSAAAGNKLTF+TRAV12	0.0044364713064986	77.0	56.0	DPB1*04:01	alpha	0.0
CAMSAGREYNFNKFYF+TRAV12	0.0004890722101896	8.0	8.0	B*15:01	alpha	6.228901599200492
CAMSAGSSASKIIF+TRAV12	0.0010105004880064	120.0	83.0	DPB1*04:01	alpha	0.0
CAMSARTGGFKTIF+TRAV12	0.0023235136307333	105.0	73.0	DPB1*04:01	alpha	0.0
CAMSDGNNRLAF+TRAV12	0.0031832452983304	73.0	54.0	DPB1*04:01	alpha	0.08503330116578783
CAMSDRGSTLGRLYF+TRAV12	0.0049647639462526	113.0	77.0	DPB1*04:01	alpha	0.0
CAMSDTGRRALTF+TRAV12	0.0026465116698851	65.0	50.0	DPB1*04:01	alpha	0.0
CAMSEKGSARQLTF+TRAV12	0.0009848899655947	9.0	8.0	DRB1*04:01	alpha	0.0
CAMSGAAGNKLTF+TRAV12	0.0061062270574013	111.0	75.0	DPB1*04:01	alpha	0.0
CAMSGGREYNFNKFYF+TRAV12	0.0004890722101896	8.0	8.0	B*15:01	alpha	8.129380868558755
CAMSGGSNYKLTF+TRAV12	0.0010043751249783	130.0	88.0	DPB1*04:01	alpha	0.0
CAMSGNQFYF+TRAV12	0.0022843179953871	90.0	65.0	DPB1*04:01	alpha	0.0
CAMSGNTDKLIF+TRAV12	0.0037283297543826	48.0	39.0	DPB1*04:01	alpha	0.05492757898016592
CAMSGYSSASKIIF+TRAV12	0.0003550685511162	75.0	58.0	DPB1*04:01	alpha	0.0
CAMSINQAGTALIF+TRAV12	0.0009848899655947	18.0	11.0	DRB1*04:01	alpha	0.0
CAMSISNFGNEKLTF+TRAV12	9.463158874582146e-06	48.0	40.0	A*02:01	alpha	-0.08709962528592803
CAMSLSNFGNEKLTF+TRAV12	1.7112787201483943e-09	66.0	55.0	A*02:01	alpha	1.0348126543443956
CAMSNNFNKFYF+TRAV12	0.0096977373892098	18.0	14.0	DQA1*02:01	alpha	0.36561729365237383
CAMSNSGGYQKVTF+TRAV12	0.0022131694901962	37.0	15.0	DRB1*04:01	alpha	0.0
CAMSRGGSYIPTF+TRAV12	0.0058154427071283	52.0	17.0	DRB1*04:01	alpha	0.0
CAMSRSNFGNEKLTF+TRAV12	2.9701417120561963e-05	49.0	40.0	A*02:01	alpha	-0.9342171380646184
CAMSTGGGNKLTF+TRAV12	0.0048449253066439	104.0	72.0	DPB1*04:01	alpha	0.0
CAMSTGNQFYF+TRAV12	0.0001237964612117	90.0	68.0	DPB1*04:01	alpha	0.0
CAMTGGGNKLTF+TRAV12	0.0023235136307333	52.0	42.0	DPB1*04:01	alpha	0.0
CAMTTDSWGKLQF+TRAV12	0.0056851649715477	77.0	32.0	A*01:01	alpha	0.0
CAMTTDSWGKLQF+TRAV12	0.0031654091222522	77.0	57.0	DPB1*04:01	alpha	-1.1469759598009746
CANFGNEKLTF+TRAV38	6.212122111233024e-06	56.0	45.0	A*02:01	alpha	0.0
CAPGDSGNTPLVF+TRAV21	1.994528469354543e-06	20.0	18.0	A*01:01	alpha	0.0
CAPHVARDYYTRQSSLDLLQSDTHQPQDLF+TRBV12	0.0024742251969299	33.0	8.0	DQB1*03:19	beta	0.9137729662359853
CAQDGGSQGNLIF+TRAV19	0.0077812550680057	13.0	12.0	DQA1*03:01	alpha	0.0
CARFGNEKLTF+TRAV38	0.0012510683784552	34.0	29.0	A*02:01	alpha	0.0
CARMNSGGYQKVTF+TRAV9	0.0001257271215774	22.0	13.0	DRB1*04:01	alpha	0.0
CARNTGNQFYF+TRAV24	0.0001424212954339	61.0	46.0	A*02:01	alpha	1.5200252055464756
CARQANTEAFF+TRBV2	0.0018003798551667	12.0	12.0	A*01:01	beta	0.0
CARQSNTEAFF+TRBV2	4.405782283170468e-06	20.0	19.0	A*01:01	beta	0.0
CARRNTGELFF+TRBV30	3.9733001267609886e-10	21.0	17.0	DRB1*13:02	beta	0.0
CARRNTGELFF+TRBV30	0.005818038240828	21.0	10.0	DQB1*06:04	beta	2.0068640797309127
CARSTGDSGNTIYF+TRBV2	0.000617061030579	10.0	10.0	C*03:04	beta	0.12951697501207718
CARSTGDSGNTIYF+TRBV2	3.228475023546697e-07	10.0	10.0	B*40:01	beta	0.0
CASADRGYGYTF+TRBV28	0.0007613259428674	10.0	10.0	DRB1*03:01	beta	0.0
CASADRGYGYTF+TRBV28	0.0013858392799538	10.0	10.0	DQB1*02:01	beta	0.0
CASADRGYGYTF+TRBV28	0.0012400541620193	10.0	10.0	DQA1*05:01	beta	0.0
CASAGAGNTIYF+TRBV2	3.214033412627101e-06	17.0	14.0	DRB1*01:01	beta	0.0
CASAGAGNTIYF+TRBV2	0.0002065197320741	17.0	15.0	DQB1*05:01	beta	0.0
CASAGAGNTIYF+TRBV2	2.6262035592157216e-05	17.0	15.0	DQA1*01:01	beta	0.0
CASAGGNTGELFF+TRBV19	0.0002403995885462	14.0	11.0	DRB1*04:01	beta	0.0
CASAGQANTEAFF+TRBV18	0.0008869627803947	15.0	13.0	DQA1*05:01	beta	0.0
CASAGQANTEAFF+TRBV18	0.0034511535970662	18.0	14.0	DQB1*02:01	beta	0.0
CASAGQANTEAFF+TRBV18	0.0016528911472375	18.0	14.0	DRB1*03:01	beta	0.0
CASAGTSYGYTF+TRBV5	0.0027067883010356	16.0	15.0	DQB1*03:01	beta	1.7310533035171796
CASAGTSYGYTF+TRBV5	3.4096334258048545e-07	16.0	14.0	DRB1*04:01	beta	0.0
CASAGTSYGYTF+TRBV5	1.144361258668525e-05	13.0	12.0	DQA1*03:03	beta	5.284661093566146
CASALDSPSYEQYF+TRBV12	0.0024940118722105	7.0	7.0	DRB1*04:01	beta	0.0
CASALNSNQPQHF+TRBV12	0.0053208286488996	13.0	11.0	DRB1*15:01	beta	0.0
CASALNTEAFF+TRBV12	0.003097174182264	42.0	25.0	DQB1*06:02	beta	0.0
CASALNTEAFF+TRBV12	0.0002697544288145	42.0	25.0	DRB1*15:01	beta	0.0
CASANSNYGYTF+TRBV12	0.0064506132868829	7.0	6.0	DQB1*05:03	beta	0.0
CASAQGGEKLFF+TRBV2	0.0007613259428674	10.0	10.0	DRB1*03:01	beta	0.0
CASAQGGEKLFF+TRBV2	0.0013858392799538	10.0	10.0	DQB1*02:01	beta	0.0
CASARGGNQPQHF+TRBV12	0.0079173743633401	35.0	10.0	DRB1*11:04	beta	0.5432480713532664
CASARGGSTDTQYF+TRBV5	0.0054328632375156	15.0	12.0	DRB1*03:01	beta	0.0
CASASGNEQFF+TRBV5	5.234127140793218e-05	16.0	15.0	DQB1*06:02	beta	0.0
CASASGNEQFF+TRBV5	8.118507392001132e-06	16.0	15.0	DRB1*15:01	beta	0.0
CASATGGTEAFF+TRBV28	0.0075865112695591	11.0	10.0	DQA1*05:01	beta	0.0
CASATGGTEAFF+TRBV28	0.0047953635035481	11.0	10.0	DRB1*03:01	beta	0.0
CASATGGTEAFF+TRBV28	0.00861397435837	11.0	10.0	DQB1*02:01	beta	0.0
CASATGGYGYTF+TRBV2	0.004046657286499	19.0	14.0	DRB1*15:01	beta	0.0
CASAVNTEAFF+TRBV12	0.0051575031672984	26.0	18.0	DQB1*06:02	beta	0.0
CASAVNTEAFF+TRBV12	0.0040068514507993	26.0	17.0	DRB1*15:01	beta	0.0
CASDRATEAFF+TRBV6	0.0006790058116002	13.0	7.0	DRB1*15:02	beta	4.656337474800361
CASDRGNTGELFF+TRBV6	0.0073894159188836	54.0	12.0	DRB1*11:04	beta	0.0
CASDRGNTGELFF+TRBV6	8.48346384617346e-10	54.0	43.0	DQB1*03:01	beta	0.0
CASDRGNTGELFF+TRBV6	8.613747602886328e-11	44.0	35.0	DQA1*05:05	beta	0.5216612171017334
CASDRGPNTEAFF+TRBV19	0.0019419641112835	15.0	15.0	DQA1*01:02	beta	0.0
CASDRGPNTEAFF+TRBV19	8.118507392001132e-06	16.0	15.0	DRB1*15:01	beta	0.0
CASDRGPNTEAFF+TRBV19	5.234127140793218e-05	16.0	15.0	DQB1*06:02	beta	0.0
CASDRNTEAFF+TRBV6	0.0002697544288145	42.0	25.0	DRB1*15:01	beta	0.0
CASDRNTEAFF+TRBV6	0.003097174182264	42.0	25.0	DQB1*06:02	beta	0.0
CASDTRDSNQPQHF+TRBV19	2.012091258974282e-06	11.0	11.0	B*35:01	beta	4.038102987235984
CASEADTQYF+TRBV19	3.4991914725457933e-14	21.0	20.0	B*15:01	beta	0.0
CASEDRAGQPQHF+TRBV19	0.0010188218502552	17.0	16.0	DQB1*03:01	beta	0.0
CASEDRAGQPQHF+TRBV19	0.0031644197569744	17.0	11.0	DRB1*04:01	beta	0.46865136390319856
CASEDRGGQPQHF+TRBV19	0.0090898964143522	10.0	8.0	DRB1*04:01	beta	0.0
CASEGDTQYF+TRBV19	3.4991914725457933e-14	30.0	24.0	B*15:01	beta	1.160447075168593
CASEGGEQFF+TRBV19	2.408783452130006e-09	14.0	14.0	B*15:01	beta	0.0
CASETGGPYNEQFF+TRBV2	0.0042400333293248	10.0	10.0	DQA1*02:01	beta	0.0
CASETGGPYNEQFF+TRBV2	0.0022687963719763	10.0	10.0	DRB1*07:01	beta	0.0
CASETGMNTEAFF+TRBV7	1.662332577074339e-09	20.0	18.0	B*44:02	beta	1.4817938910882387
CASETGMNTEAFF+TRBV7	0.0012126957794648	20.0	14.0	C*05:01	beta	0.0
CASFGNEKLTF+TRAV38	1.2139356936186336e-07	61.0	50.0	A*02:01	alpha	0.0
CASFSASYEQYF+TRBV27	0.0015559552360364	20.0	20.0	A*02:01	beta	0.09156537217998253
CASFSSSYEQYF+TRBV27	1.218273775054756e-06	33.0	32.0	A*02:01	beta	1.2008148524595157
CASFTGNQFYF+TRAV38	0.0005438789195525	50.0	39.0	A*02:01	alpha	0.4780492607075985
CASGAGHTDTQYF+TRBV6	3.68381501639234e-32	50.0	45.0	DRB1*11:01	beta	0.0
CASGAGHTDTQYF+TRBV6	2.897480550219088e-13	50.0	44.0	DQB1*03:01	beta	0.38261560670079464
CASGAGHTDTQYF+TRBV6	5.895004120973844e-12	40.0	34.0	DQA1*05:05	beta	2.5691254933343646
CASGAGTSYEQYF+TRBV2	0.0010167528490991	6.0	5.0	DRB1*14:01	beta	3.237140511945646
CASGASGEETQYF+TRBV12	0.0047953635035481	11.0	10.0	DRB1*03:01	beta	0.0
CASGASGEETQYF+TRBV12	0.00861397435837	11.0	10.0	DQB1*02:01	beta	0.0
CASGASGSTDTQYF+TRBV27	0.0029556477172936	22.0	15.0	B*08:01	beta	0.0
CASGAYNEQFF+TRBV2	0.0041168869100555	26.0	17.0	DRB1*03:01	beta	0.0
CASGDGSYEQYF+TRBV7	4.093440240081064e-13	89.0	56.0	B*07:02	beta	0.0
CASGDGSYEQYF+TRBV7	4.558249744057618e-28	84.0	80.0	DQA1*01:02	beta	0.0
CASGDGSYEQYF+TRBV7	1.6788544742440554e-08	89.0	56.0	C*07:02	beta	0.0
CASGDGSYEQYF+TRBV7	1.0360861986974553e-42	89.0	83.0	DQB1*06:02	beta	0.3109598509902795
CASGDGSYEQYF+TRBV7	4.5824311627002236e-48	89.0	83.0	DRB1*15:01	beta	1.227508029118674
CASGDNEQFF+TRBV7	3.984302026490271e-05	52.0	24.0	DRB1*01:01	beta	0.0
CASGDNEQFF+TRBV7	1.1081070287440944e-06	49.0	30.0	DQA1*01:01	beta	0.0
CASGDNEQFF+TRBV7	0.0002339389418392	52.0	30.0	DQB1*05:01	beta	0.0
CASGDQPQHF+TRBV9	0.0001723147690818	17.0	15.0	B*07:02	beta	0.0
CASGDRGYGYTF+TRBV28	0.002670113063474	22.0	16.0	DQB1*02:01	beta	0.0
CASGDRGYGYTF+TRBV28	0.0012063385691552	22.0	16.0	DRB1*03:01	beta	0.0
CASGDRSSGNTIYF+TRBV6	0.007745827591006	20.0	15.0	DQB1*06:02	beta	0.0
CASGDRSSGNTIYF+TRBV6	0.0014525073640504	20.0	15.0	DRB1*15:01	beta	0.0
CASGDRVGYGYTF+TRBV12	0.0075865112695591	11.0	10.0	DQA1*05:01	beta	0.0
CASGDRVGYGYTF+TRBV12	0.0054328632375156	13.0	11.0	DRB1*03:01	beta	0.0
CASGDSNYGYTF+TRBV2	0.0003748779227513	22.0	14.0	DRB1*01:01	beta	0.0
CASGDSSYNSPLHF+TRBV2	0.0016528911472375	18.0	14.0	DRB1*03:01	beta	0.0
CASGDYEQYF+TRBV2	0.002013940228842	49.0	27.0	DQB1*02:01	beta	0.0
CASGDYEQYF+TRBV2	0.0006524841837245	49.0	27.0	DRB1*03:01	beta	0.0
CASGDYEQYF+TRBV2	0.0002142317124673	43.0	26.0	DQA1*05:01	beta	0.0
CASGEGALNTEAFF+TRBV28	0.0027963832892788	9.0	9.0	DRB1*15:01	beta	0.0
CASGEGALNTEAFF+TRBV28	0.008901791521745	9.0	9.0	DQB1*06:02	beta	0.0
CASGEGFGYTF+TRBV5	0.000453009471323	8.0	8.0	DRB1*04:01	beta	0.0
CASGEGHTDTQYF+TRBV6	1.3386048070533426e-07	15.0	14.0	DRB1*11:01	beta	0.0
CASGEGHTDTQYF+TRBV6	0.0075682374742968	15.0	14.0	DQB1*03:01	beta	0.0
CASGEGRTYEQYF+TRBV5	0.0004585266231209	10.0	10.0	B*08:01	beta	0.0
CASGEGRTYEQYF+TRBV5	0.0007613259428674	10.0	10.0	DRB1*03:01	beta	0.0
CASGEGRTYEQYF+TRBV5	0.0096880257029331	10.0	10.0	C*07:01	beta	0.0
CASGEGRTYEQYF+TRBV5	0.0044118175446217	9.0	9.0	DQA1*05:01	beta	0.0
CASGEGRTYEQYF+TRBV5	0.0013858392799538	10.0	10.0	DQB1*02:01	beta	0.0
CASGEPQHF+TRBV9	0.000190251276521	19.0	16.0	B*07:02	beta	0.0
CASGETQYF+TRBV9	0.0019286149443806	28.0	19.0	B*07:02	beta	0.8153513725652733
CASGFSGYGYTF+TRBV12	1.683602128170757e-07	20.0	16.0	DRB1*04:01	beta	0.0
CASGFSNYGYTF+TRBV12	0.0034492138434975	23.0	10.0	DQB1*05:03	beta	0.9872727632738182
CASGGAGTGELFF+TRBV5	0.0008296500520028	16.0	14.0	DQB1*06:02	beta	0.0
CASGGAGTGELFF+TRBV5	0.0005266036675095	16.0	14.0	B*07:02	beta	0.0
CASGGAGTGELFF+TRBV5	8.118507392001132e-06	16.0	15.0	DRB1*15:01	beta	0.0
CASGGDGTYNEQFF+TRBV27	0.0015559552360364	20.0	20.0	A*02:01	beta	0.42185607299001765
CASGGDLSGANVLTF+TRBV30	0.0086140478694762	9.0	9.0	DQB1*05:01	beta	0.0
CASGGEGETQYF+TRBV9	0.0086140478694762	9.0	9.0	DQB1*05:01	beta	0.0
CASGGEQFF+TRBV9	0.0001559125060907	27.0	20.0	B*07:02	beta	0.0
CASGGGAGYNEQFF+TRBV27	0.0035527304561401	6.0	6.0	A*68:02	beta	9.621627793350513
CASGGGELFF+TRBV9	0.0018833271080047	15.0	13.0	B*07:02	beta	0.0
CASGGGEQFF+TRBV2	0.0004813972015973	21.0	16.0	DRB1*03:01	beta	0.0
CASGGGEQFF+TRBV2	0.0011102610975355	21.0	16.0	DQB1*02:01	beta	0.0
CASGGGEQFF+TRBV2	0.0028228144659386	18.0	14.0	DQA1*05:01	beta	0.0
CASGGGKLFF+TRBV2	0.0014418233962748	12.0	11.0	DRB1*03:01	beta	0.0
CASGGGRETQYF+TRBV7	0.0046588030084266	24.0	12.0	DQB1*06:03	beta	0.0
CASGGGSGNTIYF+TRBV10	0.0009239710987403	11.0	7.0	DRB1*08:01	beta	0.0
CASGGGTQYF+TRBV2	0.0057030718100882	23.0	16.0	DQB1*02:01	beta	0.0
CASGGGTQYF+TRBV2	0.0026919061643796	23.0	16.0	DRB1*03:01	beta	0.0
CASGGGTQYF+TRBV2	0.005726493239251	21.0	15.0	DQA1*05:01	beta	0.0
CASGGLAGGGEQFF+TRBV12	0.0035356109903735	7.0	7.0	DRB1*01:01	beta	0.0
CASGGNEQFF+TRBV2	1.4998555522546297e-18	81.0	59.0	DQB1*02:01	beta	0.04120921820020959
CASGGNEQFF+TRBV2	0.0004515735275655	81.0	43.0	C*07:01	beta	-0.026733717372167225
CASGGNEQFF+TRBV2	0.0002487735394188	81.0	44.0	A*01:01	beta	0.0
CASGGNEQFF+TRBV2	3.60403474193176e-08	81.0	43.0	B*08:01	beta	0.0
CASGGNEQFF+TRBV2	3.5222077085682282e-15	72.0	51.0	DQA1*05:01	beta	-0.13680801455366234
CASGGNEQFF+TRBV2	6.752413554220995e-19	81.0	58.0	DRB1*03:01	beta	0.0
CASGGNIQYF+TRBV2	0.0001099180970648	38.0	23.0	B*08:01	beta	0.0
CASGGNIQYF+TRBV2	8.299860527384334e-15	38.0	34.0	DRB1*03:01	beta	0.0
CASGGNIQYF+TRBV2	5.2184517107187977e-14	38.0	34.0	DQB1*02:01	beta	0.0
CASGGNIQYF+TRBV2	9.037546777219549e-13	33.0	30.0	DQA1*05:01	beta	0.0
CASGGNTIYF+TRBV9	0.0035762153814474	53.0	32.0	C*07:02	beta	0.0
CASGGNTIYF+TRBV9	6.088415458239464e-07	53.0	34.0	B*07:02	beta	0.2315204007030296
CASGGNVLTF+TRBV2	1.7253210053209108e-10	21.0	21.0	DRB1*03:01	beta	0.0
CASGGNVLTF+TRBV2	0.0014127429562982	21.0	15.0	B*08:01	beta	0.0
CASGGNVLTF+TRBV2	2.854015659532604e-08	21.0	20.0	DQB1*02:01	beta	0.0
CASGGNVLTF+TRBV2	1.7357274427328065e-08	21.0	20.0	DQA1*05:01	beta	0.0
CASGGPNEQFF+TRBV2	0.0028406980843503	10.0	10.0	DQB1*06:02	beta	0.0
CASGGQESSYEQYF+TRBV27	0.0028722778795452	6.0	6.0	B*13:02	beta	5.785079297735552
CASGGSGYGYTF+TRBV12	0.0017275513755984	14.0	12.0	DRB1*03:01	beta	0.0
CASGGSGYGYTF+TRBV12	0.0034474900821829	14.0	12.0	DQB1*02:01	beta	0.0
CASGGSNQPQHF+TRBV19	4.2868931552119694e-05	31.0	18.0	DRB1*01:01	beta	0.0
CASGGSNQPQHF+TRBV19	0.0013209733185971	28.0	18.0	DQA1*01:01	beta	0.0
CASGGSSYNEQFF+TRBV12	0.0010817864033141	44.0	14.0	DQB1*05:03	beta	0.0
CASGGTGPYNEQFF+TRBV6	1.4076347335651309e-08	20.0	14.0	B*27:05	beta	2.4180717617168406
CASGGTSVYNEQFF+TRBV2	3.91829008066329e-05	12.0	12.0	DQA1*01:01	beta	0.0
CASGGTSVYNEQFF+TRBV2	6.559518390953918e-05	13.0	13.0	DQB1*05:01	beta	0.0
CASGGTSVYNEQFF+TRBV2	9.735214499362397e-08	13.0	13.0	DRB1*01:01	beta	0.0
CASGGYTF+TRBV28	0.003097174182264	55.0	30.0	DQB1*06:02	beta	0.0
CASGGYTF+TRBV28	0.0007432624692889	55.0	29.0	DRB1*15:01	beta	0.0
CASGLAFNTEAFF+TRBV12	4.359863911071736e-05	17.0	15.0	DRB1*15:01	beta	0.0
CASGLAFNTEAFF+TRBV12	0.0002651857071784	17.0	15.0	DQB1*06:02	beta	0.0
CASGLAGTDTQYF+TRBV2	0.0027963832892788	33.0	20.0	DRB1*15:01	beta	0.0
CASGLAGVTDTQYF+TRBV2	0.0001451883749386	39.0	27.0	C*07:01	beta	0.0
CASGLAGVTDTQYF+TRBV2	5.851816009823253e-06	39.0	25.0	B*08:01	beta	0.0
CASGLAGVTDTQYF+TRBV2	0.0055636096478072	39.0	25.0	A*01:01	beta	0.0
CASGLAGVTDTQYF+TRBV2	1.2465869819594406e-05	34.0	24.0	DQA1*05:01	beta	0.0
CASGLAGVTDTQYF+TRBV2	4.380926268647901e-05	39.0	25.0	DRB1*03:01	beta	0.0
CASGLAGVTDTQYF+TRBV2	0.0001315711033825	39.0	25.0	DQB1*02:01	beta	0.0
CASGLDRDYEQYF+TRBV12	3.577098167155075e-05	15.0	10.0	DQB1*05:03	beta	0.0
CASGLDRDYEQYF+TRBV12	0.0068637311585587	15.0	6.0	DRB1*14:01	beta	0.5636608593863843
CASGLEEGTEAFF+TRBV12	0.0017275513755984	40.0	23.0	DRB1*03:01	beta	0.0
CASGLEEGTEAFF+TRBV12	0.0047549206457444	40.0	23.0	DQB1*02:01	beta	0.0
CASGLEEGTEAFF+TRBV12	0.0038872433386453	35.0	21.0	DQA1*05:01	beta	0.0
CASGLEGGTEAFF+TRBV12	0.0049429188402905	85.0	37.0	DRB1*03:01	beta	0.0
CASGLEGNQPQHF+TRBV12	0.0093908652489635	49.0	19.0	DRB1*04:01	beta	0.0
CASGLESNQPQHF+TRBV12	6.5954056811684445e-06	50.0	24.0	DRB1*04:01	beta	0.0
CASGLEVGTEAFF+TRBV12	0.0026919061643796	23.0	16.0	DRB1*03:01	beta	0.0
CASGLEVGTEAFF+TRBV12	0.0057030718100882	23.0	16.0	DQB1*02:01	beta	0.0
CASGLGGNTGELFF+TRBV2	0.0007991139561916	10.0	10.0	DRB1*15:01	beta	0.0
CASGLGGRNTEAFF+TRBV12	0.0087732091348259	23.0	17.0	A*03:01	beta	-0.8681319215800538
CASGLGQGNSPLHF+TRBV2	0.0051603186139304	8.0	6.0	DRB1*11:04	beta	0.0
CASGLGQNTDTQYF+TRBV12	0.0041215686275644	19.0	14.0	DRB1*03:01	beta	0.0
CASGLGQNTDTQYF+TRBV12	0.00861397435837	19.0	14.0	DQB1*02:01	beta	0.0
CASGLGQNTDTQYF+TRBV12	0.0081094042189931	17.0	13.0	DQA1*05:01	beta	0.0
CASGLGTGAPEETQYF+TRBV12	0.0027845110402436	9.0	9.0	DRB1*03:01	beta	0.0
CASGLGTGAPEETQYF+TRBV12	0.0020071772100164	9.0	9.0	B*08:01	beta	0.0
CASGLGTGAPEETQYF+TRBV12	0.0048969951531259	9.0	9.0	DQB1*02:01	beta	0.0
CASGLGTGGTGELFF+TRBV12	0.004046657286499	19.0	14.0	DRB1*15:01	beta	0.0
CASGLGVSGNTIYF+TRBV12	0.0057443714315971	37.0	21.0	DRB1*03:01	beta	0.0
CASGLGVSGNTIYF+TRBV12	0.0067160286489406	37.0	20.0	B*08:01	beta	0.0
CASGLGVSGNTIYF+TRBV12	0.0053043801245158	28.0	18.0	DQA1*05:01	beta	0.0
CASGLHRDLNTEAFF+TRBV12	0.0080974008947424	7.0	7.0	B*15:01	beta	0.0
CASGLQGATGELFF+TRBV12	4.803047405906404e-05	15.0	12.0	DRB1*04:01	beta	0.0
CASGLQGSSYNEQFF+TRBV12	4.68294855429324e-06	22.0	19.0	DRB1*07:01	beta	0.0
CASGLQGSSYNEQFF+TRBV12	0.0001556926001963	20.0	17.0	DQA1*02:01	beta	0.0
CASGLRAGNTGELFF+TRBV12	0.0047953635035481	11.0	10.0	DRB1*03:01	beta	0.0
CASGLRAGNTGELFF+TRBV12	0.0029556477172936	11.0	10.0	B*08:01	beta	0.0
CASGLRAGNTGELFF+TRBV12	0.00861397435837	11.0	10.0	DQB1*02:01	beta	0.0
CASGLRAGNTGELFF+TRBV12	0.0044118175446217	9.0	9.0	DQA1*05:01	beta	0.0
CASGLRDEQFF+TRBV12	0.0001144955323171	39.0	26.0	DQB1*06:02	beta	0.0
CASGLRDEQFF+TRBV12	0.000210345997515	39.0	24.0	DRB1*15:01	beta	0.0
CASGLSAGNTGELFF+TRBV12	0.001146821546657	14.0	13.0	DQA1*05:05	beta	0.0
CASGLSFNTEAFF+TRBV12	0.0005335528917547	15.0	13.0	DRB1*15:01	beta	0.0
CASGLSGGETQYF+TRBV12	0.0064008517723093	38.0	22.0	DQB1*02:01	beta	0.0
CASGLSGGETQYF+TRBV12	0.0073301754298526	31.0	19.0	DQA1*05:01	beta	0.0
CASGLTPGTDTQYF+TRBV12	1.2010370857924574e-05	10.0	10.0	DRB1*04:01	beta	0.0
CASGLTTSYNEQFF+TRBV12	0.0028406980843503	10.0	10.0	DQB1*06:02	beta	0.0
CASGLVEETQYF+TRBV12	0.0003285699208575	48.0	28.0	DQB1*02:01	beta	0.0
CASGLVEETQYF+TRBV12	0.0013178170789529	41.0	24.0	DQA1*05:01	beta	0.0
CASGLVEETQYF+TRBV12	0.0004077091971551	48.0	27.0	DRB1*03:01	beta	0.0
CASGLVGKTQYF+TRBV12	4.660276092752099e-07	11.0	11.0	DRB1*13:01	beta	0.0
CASGLVGKTQYF+TRBV12	2.975936150935339e-07	11.0	11.0	DQB1*06:03	beta	0.0
CASGLVGKTQYF+TRBV12	0.0068181048813448	7.0	7.0	DQA1*01:03	beta	0.0
CASGLVGRETQYF+TRBV12	0.0006782089372898	17.0	11.0	DRB1*13:02	beta	0.0
CASGLVGRETQYF+TRBV12	0.0075185055905298	17.0	9.0	DQB1*06:04	beta	0.0
CASGLVGTDTQYF+TRBV12	0.0001679937576756	53.0	20.0	DRB1*13:02	beta	1.0732273797355192
CASGLVRTGPNEKLFF+TRBV12	0.0001229925535022	9.0	9.0	DRB1*01:01	beta	0.0
CASGLVRTGPNEKLFF+TRBV12	0.0086140478694762	9.0	9.0	DQB1*05:01	beta	0.0
CASGNNSPLHF+TRBV11	1.95839679063122e-06	7.0	7.0	DRB1*04:02	beta	0.0
CASGNSNQPQHF+TRBV6	0.0030984172327933	49.0	27.0	DRB1*07:01	beta	0.0
CASGNTEAFF+TRBV19	0.0001657722916943	38.0	23.0	DQA1*01:01	beta	0.0
CASGNTEAFF+TRBV19	0.0059932072469029	45.0	25.0	DQB1*05:01	beta	0.0
CASGNTEAFF+TRBV19	4.8319419848884265e-05	45.0	22.0	DRB1*01:01	beta	0.0
CASGPDRETQYF+TRBV12	1.2649931280570113e-06	10.0	10.0	A*68:01	beta	0.0
CASGPGALNTEAFF+TRBV28	0.008901791521745	9.0	9.0	DQB1*06:02	beta	0.0
CASGPGALNTEAFF+TRBV28	0.0027963832892788	9.0	9.0	DRB1*15:01	beta	0.0
CASGPGPQETQYF+TRBV3	0.0046141903953091	7.0	6.0	DRB1*01:02	beta	5.659956852671926
CASGPGPQETQYF+TRBV3	0.0088661673517812	7.0	6.0	B*14:02	beta	0.0
CASGPGQGREKLFF+TRBV12	0.0009025620218774	20.0	13.0	DRB1*11:01	beta	0.0
CASGPRGGETQYF+TRBV12	0.0036197881590205	26.0	14.0	DRB1*01:01	beta	0.0
CASGPRGGETQYF+TRBV12	0.0010845793200214	25.0	17.0	DQA1*01:01	beta	0.0
CASGPSYEQYF+TRBV10	0.0002107324263649	13.0	13.0	C*04:01	beta	8.4069140735763
CASGQDEKLFF+TRBV2	3.2610702156724194e-14	22.0	21.0	DQA1*01:03	beta	0.0
CASGQDEKLFF+TRBV2	5.804494761791687e-20	26.0	25.0	DRB1*13:01	beta	0.0
CASGQDEKLFF+TRBV2	5.661492750324552e-23	26.0	26.0	DQB1*06:03	beta	0.0
CASGQGARETQYF+TRBV5	1.1991497806634153e-06	26.0	24.0	DQB1*03:01	beta	0.03653436874015865
CASGQGARETQYF+TRBV5	3.523803003360549e-07	25.0	22.0	DQA1*05:05	beta	0.14788654477472554
CASGQGARETQYF+TRBV5	0.0053520388755782	26.0	14.0	DRB1*11:01	beta	0.0
CASGQGDGANVLTF+TRBV5	0.0007430678160146	11.0	11.0	DQB1*05:01	beta	0.0
CASGQGDGANVLTF+TRBV5	0.0001413023192477	11.0	10.0	DRB1*01:01	beta	0.0
CASGQGDGANVLTF+TRBV5	0.0001613485301777	11.0	11.0	DQA1*01:01	beta	0.0
CASGQGDSPLHF+TRBV28	2.9713499777504466e-08	21.0	17.0	DRB1*04:01	beta	0.0
CASGQGGAFF+TRBV12	3.7165527210105193e-06	14.0	14.0	DRB1*03:01	beta	0.0
CASGQGGAFF+TRBV12	2.292867915735116e-05	13.0	13.0	DQA1*05:01	beta	0.0
CASGQGGAFF+TRBV12	8.367929636904955e-06	14.0	14.0	DQB1*02:01	beta	0.0
CASGQGIYEQYF+TRBV19	5.404993992414909e-08	24.0	18.0	DRB1*04:01	beta	0.0
CASGQGNGYTF+TRBV5	9.138436646181852e-09	16.0	15.0	DRB1*04:01	beta	0.0
CASGQGPNTEAFF+TRBV7	0.0004214813774499	20.0	13.0	DRB1*04:01	beta	0.0
CASGQNSYEQYF+TRBV28	7.785293966829566e-05	9.0	9.0	DRB1*04:01	beta	0.0
CASGQNYGYTF+TRBV10	0.0009800002941994	23.0	17.0	DQB1*02:01	beta	0.0
CASGQNYGYTF+TRBV10	0.0004077091971551	23.0	17.0	DRB1*03:01	beta	0.0
CASGQNYGYTF+TRBV10	0.0062389355622715	23.0	15.0	B*08:01	beta	0.0
CASGQNYGYTF+TRBV10	0.0071353287158244	19.0	14.0	DQA1*05:01	beta	0.0
CASGQNYGYTF+TRBV7	1.2010370857924574e-05	10.0	10.0	DRB1*04:01	beta	0.0
CASGQPNTEAFF+TRBV19	0.0003747029049765	17.0	12.0	DRB1*04:01	beta	0.0
CASGQSNYGYTF+TRBV12	5.6929668531848034e-05	20.0	11.0	DQB1*05:03	beta	2.279520270283152
CASGQSNYGYTF+TRBV12	1.5032507937422236e-06	20.0	9.0	DRB1*14:01	beta	0.0
CASGQSNYGYTF+TRBV12	0.0087159320232133	16.0	8.0	DQA1*01:04	beta	0.0
CASGQYQETQYF+TRBV2	0.0013858392799538	10.0	10.0	DQB1*02:01	beta	0.0
CASGQYQETQYF+TRBV2	0.0007613259428674	10.0	10.0	DRB1*03:01	beta	0.0
CASGQYQETQYF+TRBV2	0.0044118175446217	9.0	9.0	DQA1*05:01	beta	0.0
CASGRDTYEQYF+TRBV2	8.799807949214691e-06	16.0	13.0	DRB1*04:01	beta	0.0
CASGREYEQYF+TRBV2	0.0029279523009494	27.0	19.0	DQA1*02:01	beta	0.0
CASGREYEQYF+TRBV2	0.0017810085583195	30.0	20.0	DRB1*07:01	beta	0.0
CASGRGDYEQYF+TRBV19	0.0052910355361071	20.0	18.0	DQA1*01:02	beta	0.0
CASGRGDYEQYF+TRBV19	0.0003648725908095	21.0	17.0	DQB1*06:02	beta	0.0
CASGRGDYEQYF+TRBV19	5.012170360332111e-05	21.0	17.0	DRB1*15:01	beta	0.0
CASGRGGETQYF+TRBV25	2.469908769906856e-06	17.0	13.0	DQB1*06:03	beta	3.2594534901272625
CASGRGGETQYF+TRBV25	4.91482434865352e-06	17.0	13.0	DRB1*13:01	beta	0.0
CASGRGGETQYF+TRBV25	0.0001378879240689	13.0	11.0	DQA1*01:03	beta	0.0
CASGRGGPYNEQFF+TRBV28	0.0053208286488996	13.0	11.0	DRB1*15:01	beta	0.0
CASGRGGTDTQYF+TRBV6	0.0013209733185971	23.0	16.0	DQA1*01:01	beta	0.928005673353244
CASGRLAGGVNEQFF+TRBV28	0.0015230658313127	7.0	7.0	DRB1*13:02	beta	0.0
CASGRQTTNEKLFF+TRBV6	8.109361761459048e-09	23.0	22.0	DQA1*05:05	beta	0.0
CASGRQTTNEKLFF+TRBV6	0.0001648434092943	24.0	21.0	DQB1*03:01	beta	0.0
CASGRRETQYF+TRBV27	0.0017118192948636	16.0	11.0	DRB1*04:01	beta	0.0
CASGRSNQPQHF+TRBV27	0.0032302580079613	21.0	15.0	DRB1*15:01	beta	0.0
CASGRSSSTDTQYF+TRBV5	0.0090218157703892	9.0	9.0	B*07:02	beta	0.0
CASGRSSSTDTQYF+TRBV5	0.008901791521745	9.0	9.0	DQB1*06:02	beta	0.0
CASGRSSSTDTQYF+TRBV5	0.0027963832892788	9.0	9.0	DRB1*15:01	beta	0.0
CASGSGDQPQHF+TRBV12	0.0042281404501561	13.0	11.0	DQA1*01:01	beta	0.0
CASGSGDQPQHF+TRBV12	0.0028848478629908	14.0	8.0	DRB1*01:02	beta	0.0
CASGSPLHF+TRBV9	1.75212922333384e-06	27.0	22.0	B*07:02	beta	0.0
CASGSPLHF+TRBV9	0.0065375275821651	27.0	20.0	C*07:02	beta	0.0
CASGSRLAGPYNEQFF+TRBV12	0.0011641358955881	5.0	5.0	B*39:01	beta	9.523150544364935
CASGSSGTDTQYF+TRBV12	0.0096533767132115	29.0	18.0	DQA1*05:01	beta	0.0
CASGSSGTDTQYF+TRBV12	5.30627980815106e-05	32.0	22.0	DRB1*03:01	beta	0.0
CASGSSGTDTQYF+TRBV12	0.0008588514704856	32.0	21.0	DQB1*02:01	beta	0.0
CASGSTGSSYNSPLHF+TRBV12	4.92883176219782e-11	14.0	13.0	DQB1*05:03	beta	0.0
CASGSTGSSYNSPLHF+TRBV12	2.040113098778588e-05	9.0	8.0	DQA1*01:04	beta	-1.1469686411164186
CASGSTGSSYNSPLHF+TRBV12	0.0053514586912423	14.0	6.0	DRB1*14:01	beta	0.910980363272088
CASGTAANYGYTF+TRBV28	0.0005631907961522	16.0	14.0	DRB1*07:01	beta	0.0
CASGTADSNQPQHF+TRBV10	0.0003414661750134	14.0	11.0	B*35:01	beta	0.0
CASGTDGNTIYF+TRBV6	0.0018838410540137	13.0	10.0	DRB1*01:01	beta	0.0
CASGTEAFF+TRBV6	2.683141913587208e-06	78.0	30.0	B*35:01	beta	0.641922863491159
CASGTGDSNQPQHF+TRBV10	3.4208523833804846e-10	19.0	17.0	B*35:01	beta	-2.3840700976365965
CASGTGDSNQPQHF+TRBV10	0.0008209081707119	19.0	16.0	C*04:01	beta	-2.273920322095558
CASGTGDSNQPQHF+TRBV19	0.0002107324263649	28.0	21.0	C*04:01	beta	-3.741635379872494
CASGTGDSNQPQHF+TRBV19	2.9285261338833707e-15	28.0	24.0	B*35:01	beta	0.0
CASGTGGGNTIYF+TRBV30	0.0010188218502552	17.0	16.0	DQB1*03:01	beta	0.0
CASGTGGGNTIYF+TRBV30	0.0003266776886694	15.0	14.0	DQA1*05:05	beta	0.0
CASGTGHTDTQYF+TRBV6	0.005724166847213	7.0	7.0	DRB1*11:01	beta	0.0
CASGTGNTIYF+TRBV12	7.909646749459034e-05	32.0	18.0	DRB1*01:01	beta	0.0
CASGTGNTIYF+TRBV12	0.0062928161403122	32.0	20.0	DQB1*05:01	beta	0.0
CASGTGQPQHF+TRBV6	1.3802708683088923e-05	32.0	24.0	DQB1*06:02	beta	0.0
CASGTGQPQHF+TRBV6	7.583002513675713e-06	32.0	23.0	DRB1*15:01	beta	0.0
CASGTGTGGNQPQHF+TRBV6	0.0028406980843503	10.0	10.0	DQB1*06:02	beta	0.0
CASGTQDSNQPQHF+TRBV19	0.0064594423372653	7.0	7.0	B*35:01	beta	2.58715088850401
CASGTRNEQFF+TRBV28	0.0028406980843503	10.0	10.0	DQB1*06:02	beta	0.0
CASGTSGNTDTQYF+TRBV7	0.0059932072469029	14.0	12.0	DQB1*05:01	beta	0.0
CASGTSGNTDTQYF+TRBV7	0.0012089417049233	14.0	12.0	DQA1*01:01	beta	0.0
CASGTYGYTF+TRBV19	0.0002169396220699	33.0	23.0	DQB1*06:02	beta	0.0
CASGTYGYTF+TRBV19	0.0001131919721747	33.0	22.0	DRB1*15:01	beta	0.0
CASGTYYGYTF+TRBV6	4.239708020506337e-06	9.0	8.0	DRB1*08:01	beta	0.0
CASGTYYGYTF+TRBV6	0.0079464534657431	8.0	7.0	DQA1*04:01	beta	0.0
CASGTYYGYTF+TRBV6	0.0003228627364666	9.0	8.0	DQB1*04:02	beta	0.0
CASGVDRGETQYF+TRBV12	0.007953976923227	12.0	12.0	DQB1*03:01	beta	0.0
CASGVRNEQFF+TRBV28	0.0014525073640504	12.0	11.0	DRB1*15:01	beta	0.0
CASGYGQPQHF+TRBV6	1.1216859189471945e-08	17.0	14.0	B*18:01	beta	6.44340177104833
CASHRDSNYGYTF+TRBV2	0.0004077091971551	13.0	12.0	DRB1*03:01	beta	0.0
CASHRDSNYGYTF+TRBV2	0.0008310866525896	13.0	12.0	DQB1*02:01	beta	0.0
CASHRDSNYGYTF+TRBV2	0.000675084675597	13.0	12.0	DQA1*05:01	beta	0.0
CASHSSGNTIYF+TRBV6	1.0593828412540048e-14	60.0	37.0	DRB1*01:01	beta	0.0
CASHSSGNTIYF+TRBV6	1.07316736532246e-19	51.0	43.0	DQA1*01:01	beta	0.0
CASHSSGNTIYF+TRBV6	3.042230338611125e-18	60.0	49.0	DQB1*05:01	beta	0.0
CASIATGGTEAFF+TRBV12	0.0027845110402436	9.0	9.0	DRB1*03:01	beta	0.0
CASIGGKETQYF+TRBV28	8.251732670746624e-05	12.0	10.0	DRB1*13:02	beta	0.0
CASIGGKETQYF+TRBV28	5.456526655790448e-06	12.0	10.0	DQB1*06:04	beta	0.0
CASIGGLSYEQYF+TRBV2	0.0054328632375156	13.0	11.0	DRB1*03:01	beta	0.0
CASIGGLSYEQYF+TRBV2	0.0088050769281923	13.0	11.0	DQA1*05:01	beta	0.0
CASIGGNQPQHF+TRBV28	0.0003018654513289	43.0	13.0	DRB1*04:04	beta	0.0
CASIGGPNYGYTF+TRBV19	5.0197155148393394e-05	8.0	8.0	B*40:01	beta	0.0
CASIGQGKTEAFF+TRBV6	1.4693226910894647e-09	27.0	25.0	DQA1*02:01	beta	0.0
CASIGQGKTEAFF+TRBV6	3.16066395430534e-07	27.0	22.0	DQB1*02:02	beta	0.0
CASIGQGKTEAFF+TRBV6	3.0252650471889656e-10	27.0	25.0	DRB1*07:01	beta	0.0
CASIGQSYGYTF+TRBV2	0.0004077091971551	13.0	12.0	DRB1*03:01	beta	0.0
CASIGQSYGYTF+TRBV2	0.0008310866525896	13.0	12.0	DQB1*02:01	beta	0.0
CASIIRGGSYEQYF+TRBV6	3.91829008066329e-05	12.0	12.0	DQA1*01:01	beta	0.0
CASIIRGGSYEQYF+TRBV6	9.735214499362397e-08	13.0	13.0	DRB1*01:01	beta	0.0
CASIIRGGSYEQYF+TRBV6	6.559518390953918e-05	13.0	13.0	DQB1*05:01	beta	0.0
CASIKNTIYF+TRBV28	0.0075221889641698	14.0	12.0	DQB1*06:02	beta	0.0
CASIKNTIYF+TRBV28	0.0017396695383936	14.0	12.0	DRB1*15:01	beta	0.0
CASILGTEETQYF+TRBV12	7.671782547355779e-05	9.0	8.0	B*57:01	beta	0.0
CASILNSNQPQHF+TRBV6	0.0005149632829347	10.0	8.0	B*27:05	beta	0.0
CASILSSGYNEQFF+TRBV28	2.061835388190228e-05	13.0	13.0	A*24:02	beta	6.555200463380984
CASILTGNTGELFF+TRBV6	0.0002686935405086	15.0	14.0	DQA1*02:01	beta	0.0
CASILTGNTGELFF+TRBV6	2.086762663946134e-06	18.0	17.0	DRB1*07:01	beta	0.0
CASILTSGYNEQFF+TRBV28	3.5095330566194886e-11	24.0	23.0	A*24:02	beta	1.9529057058740253
CASIPDRGSYNEQFF+TRBV19	0.0047185509242772	11.0	10.0	DRB1*15:01	beta	0.0
CASIPDTNTEAFF+TRBV2	5.442273129562905e-07	18.0	15.0	DRB1*01:01	beta	0.0
CASIPDTNTEAFF+TRBV2	9.262592358574734e-05	18.0	15.0	DQA1*01:01	beta	0.0
CASIPDTNTEAFF+TRBV2	0.0006712898646623	18.0	15.0	DQB1*05:01	beta	0.0
CASIPGGTGELFF+TRBV5	2.9416985699781923e-05	10.0	10.0	DRB1*11:01	beta	0.0
CASIPGQGAGNTIYF+TRBV2	0.0006884768521227	8.0	8.0	DRB1*01:01	beta	0.0
CASIPGQNTEAFF+TRBV19	0.0004855192419312	10.0	9.0	DRB1*04:01	beta	0.0
CASIPTGGETQYF+TRBV7	0.0075865112695591	11.0	10.0	DQA1*05:01	beta	0.0
CASIPTGGETQYF+TRBV7	0.0008310866525896	13.0	12.0	DQB1*02:01	beta	0.0
CASIPTGGETQYF+TRBV7	0.0004077091971551	13.0	12.0	DRB1*03:01	beta	0.0
CASIPTGTYGYTF+TRBV6	0.0004113396897464	20.0	14.0	DPB1*03:01	beta	1.3791918366220817
CASIQGAGTGELFF+TRBV19	7.260608428263915e-05	13.0	13.0	DQB1*06:02	beta	0.0
CASIQGAGTGELFF+TRBV19	1.4140918256077616e-05	13.0	13.0	DRB1*15:01	beta	0.0
CASIQGAGTGELFF+TRBV19	0.0014832179413748	13.0	12.0	B*07:02	beta	0.0
CASIQRGGTGELFF+TRBV2	0.0008713182412814	10.0	9.0	B*35:01	beta	0.0
CASIRASYNEQFF+TRBV6	0.005724166847213	7.0	7.0	DRB1*11:01	beta	0.0
CASIRGGSTDTQYF+TRBV5	2.615637022122851e-13	39.0	34.0	DQB1*02:01	beta	0.0
CASIRGGSTDTQYF+TRBV5	5.120140462731976e-12	34.0	30.0	DQA1*05:01	beta	0.0
CASIRGGSTDTQYF+TRBV5	0.0001966998574401	39.0	23.0	B*08:01	beta	0.0
CASIRGGSTDTQYF+TRBV5	4.2197902174239727e-14	39.0	34.0	DRB1*03:01	beta	0.0
CASIRTGGSEAFF+TRBV19	0.0014957882953344	7.0	7.0	DQA1*04:01	beta	2.0668245944902983
CASIRTGGSEAFF+TRBV19	0.0003228627364666	9.0	8.0	DQB1*04:02	beta	7.329496264249184
CASISGGNQPQHF+TRBV6	0.0013452496324565	16.0	14.0	DQA1*02:01	beta	0.0
CASISGGNQPQHF+TRBV6	0.0025813298800297	16.0	13.0	DQB1*02:02	beta	0.0
CASISGGNQPQHF+TRBV6	0.0005631907961522	16.0	14.0	DRB1*07:01	beta	0.0
CASISGQSSYEQYF+TRBV28	0.0003425676338927	16.0	14.0	DQB1*02:01	beta	0.0
CASISGQSSYEQYF+TRBV28	0.0008299808931813	16.0	13.0	B*08:01	beta	0.0
CASISGQSSYEQYF+TRBV28	0.0008869627803947	15.0	13.0	DQA1*05:01	beta	0.0
CASISGQSSYEQYF+TRBV28	0.0001610787688852	16.0	14.0	DRB1*03:01	beta	0.0
CASITGTSNEQFF+TRBV2	0.0003936580978618	11.0	11.0	DQB1*02:01	beta	0.0
CASITGTSNEQFF+TRBV2	0.0002072234644191	11.0	11.0	DRB1*03:01	beta	0.0
CASITGTSNEQFF+TRBV2	0.0012400541620193	10.0	10.0	DQA1*05:01	beta	0.0
CASITTGGTEAFF+TRBV12	0.0007657728250977	15.0	14.0	C*07:01	beta	0.0
CASITTGGTEAFF+TRBV12	1.158975398668425e-05	15.0	14.0	B*08:01	beta	0.0
CASITTGGTEAFF+TRBV12	6.880530143939668e-05	15.0	14.0	DQB1*02:01	beta	0.0
CASITTGGTEAFF+TRBV12	5.2661486107844606e-05	15.0	14.0	DQA1*05:01	beta	0.0
CASITTGGTEAFF+TRBV12	9.395645668597376e-07	15.0	15.0	DRB1*03:01	beta	0.0
CASIWTGGSNQPQHF+TRBV6	0.0010259656324911	8.0	8.0	DRB1*11:01	beta	0.0
CASKAGDTEAFF+TRBV25	0.0041455032641774	11.0	10.0	DQA1*01:01	beta	0.0
CASKAGDTEAFF+TRBV25	0.0001413023192477	11.0	10.0	DRB1*01:01	beta	0.0
CASKAQGPGNTIYF+TRBV2	0.0044118175446217	9.0	9.0	DQA1*05:01	beta	0.0
CASKAQGPGNTIYF+TRBV2	5.382108480528513e-05	12.0	12.0	DRB1*03:01	beta	0.0
CASKAQGPGNTIYF+TRBV2	0.0007903869048221	12.0	11.0	B*08:01	beta	0.0
CASKAQGPGNTIYF+TRBV2	0.0001088597881873	12.0	12.0	DQB1*02:01	beta	0.0
CASKASGGPGTGELFF+TRBV2	0.0048969951531259	9.0	9.0	DQB1*02:01	beta	0.0
CASKASGGPGTGELFF+TRBV2	0.0044118175446217	9.0	9.0	DQA1*05:01	beta	0.0
CASKDNEQFF+TRBV28	5.267430747977407e-06	29.0	23.0	DQB1*06:02	beta	0.0
CASKDNEQFF+TRBV28	3.1074321839456894e-05	23.0	22.0	DQA1*01:02	beta	0.0
CASKDNEQFF+TRBV28	2.7896003290315826e-08	29.0	24.0	DRB1*15:01	beta	0.0
CASKDNEQFF+TRBV28	0.003626201927751	29.0	19.0	B*07:02	beta	0.0
CASKDPYEQYF+TRBV6	0.0027825244761279	13.0	10.0	DRB1*11:01	beta	0.0
CASKDRARTEAFF+TRBV27	1.9955000252857894e-07	20.0	19.0	B*07:02	beta	0.0
CASKDRARTEAFF+TRBV27	1.4165547000721617e-05	20.0	19.0	C*07:02	beta	0.0
CASKDRERNTEAFF+TRBV19	0.0042400333293248	10.0	10.0	DQA1*02:01	beta	0.0
CASKDRERNTEAFF+TRBV19	0.0022687963719763	10.0	10.0	DRB1*07:01	beta	0.0
CASKDRGQPQHF+TRBV27	1.4035053238991124e-07	12.0	12.0	B*15:01	beta	6.410066039804928
CASKEGTEAFF+TRBV5	1.3838564688722562e-14	27.0	19.0	A*31:01	beta	5.018693856392048
CASKEPNTEAFF+TRBV5	2.348163047293629e-06	17.0	16.0	DRB1*03:01	beta	0.0
CASKEPNTEAFF+TRBV5	5.719393684878327e-06	17.0	16.0	DQB1*02:01	beta	0.0
CASKEPNTEAFF+TRBV5	1.4989132925758349e-05	16.0	15.0	DQA1*05:01	beta	0.0
CASKERDEQYF+TRBV6	0.0003912142730569	14.0	13.0	B*07:02	beta	0.0
CASKFGSNTEAFF+TRBV19	0.0027963832892788	9.0	9.0	DRB1*15:01	beta	0.0
CASKFGSNTEAFF+TRBV19	0.008901791521745	9.0	9.0	DQB1*06:02	beta	0.0
CASKFQETQYF+TRBV2	5.344754973650819e-05	29.0	21.0	DQA1*05:01	beta	0.0
CASKFQETQYF+TRBV2	9.561666218695768e-09	37.0	29.0	DQB1*02:01	beta	0.0
CASKFQETQYF+TRBV2	0.0016614931344334	37.0	21.0	B*08:01	beta	0.0
CASKFQETQYF+TRBV2	2.0883654309665706e-08	37.0	28.0	DRB1*03:01	beta	0.0
CASKFSGANVLTF+TRBV7	2.1922887125258423e-10	22.0	19.0	DRB1*04:01	beta	0.0
CASKGETEAFF+TRBV5	0.0027450283904165	21.0	18.0	DQB1*03:01	beta	0.0
CASKGFSGNTIYF+TRBV7	5.639744704687238e-10	24.0	23.0	DRB1*07:01	beta	0.0
CASKGFSGNTIYF+TRBV7	9.052973795691608e-09	23.0	22.0	DQA1*02:01	beta	0.0
CASKGFSGNTIYF+TRBV7	0.0009700923233084	24.0	17.0	DQB1*02:02	beta	0.0
CASKGGNQPQHF+TRBV19	0.0007590565775654	43.0	10.0	B*55:01	beta	2.2074339367245237
CASKGGPNEKLFF+TRBV14	0.005724166847213	7.0	7.0	DRB1*11:01	beta	0.0
CASKGNTEAFF+TRBV28	2.576567972354873e-05	74.0	41.0	DQB1*06:02	beta	0.0
CASKGNTEAFF+TRBV28	4.210942476008737e-07	74.0	41.0	DRB1*15:01	beta	0.0
CASKGQANQPQHF+TRBV2	0.0033174008534484	21.0	15.0	DRB1*03:01	beta	0.0
CASKGQANQPQHF+TRBV2	0.0071618706332007	21.0	15.0	DQB1*02:01	beta	0.0
CASKGQGTDTQYF+TRBV19	0.0018030719004884	19.0	12.0	DRB1*04:01	beta	0.0
CASKGQNNQPQHF+TRBV2	3.137149263509905e-05	15.0	14.0	DRB1*03:01	beta	0.0
CASKGQNNQPQHF+TRBV2	0.000190769274625	14.0	13.0	DQA1*05:01	beta	0.0
CASKGQNNQPQHF+TRBV2	6.880530143939668e-05	15.0	14.0	DQB1*02:01	beta	0.0
CASKGQSNQPQHF+TRBV2	6.204538565594596e-09	59.0	38.0	DRB1*03:01	beta	0.0
CASKGQSNQPQHF+TRBV2	2.112092271638283e-07	59.0	37.0	DQB1*02:01	beta	0.0
CASKGQSNQPQHF+TRBV2	0.006547876570846	58.0	32.0	C*07:01	beta	0.0
CASKGQSNQPQHF+TRBV2	4.0466057373315956e-09	50.0	35.0	DQA1*05:01	beta	0.0
CASKGQSNQPQHF+TRBV2	0.000144884622147	59.0	30.0	B*08:01	beta	0.0
CASKGQVNQPQHF+TRBV2	3.459463896194053e-06	43.0	29.0	DRB1*07:01	beta	0.0
CASKGQVNQPQHF+TRBV2	0.0014204874008053	43.0	24.0	DQB1*02:02	beta	0.0
CASKGQVNQPQHF+TRBV2	2.4593322723604984e-05	39.0	27.0	DQA1*02:01	beta	0.0
CASKGSYNEQFF+TRBV2	0.0094187534536801	20.0	14.0	DRB1*15:01	beta	0.0
CASKGTAYGYTF+TRBV3	3.697924966193649e-13	19.0	19.0	DRB1*04:01	beta	0.0
CASKGTGAYEQYF+TRBV19	3.48677139028437e-05	32.0	23.0	DRB1*07:01	beta	0.5708043726741534
CASKGTGAYEQYF+TRBV19	5.4622095605596575e-06	32.0	23.0	DQB1*02:02	beta	0.0
CASKGTGAYEQYF+TRBV19	4.721746963013189e-05	31.0	23.0	DQA1*02:01	beta	0.0
CASKGTGRTGELFF+TRBV6	0.0014525073640504	12.0	11.0	DRB1*15:01	beta	0.0
CASKGTGRTGELFF+TRBV6	0.0056604406085962	12.0	11.0	DQB1*06:02	beta	0.0
CASKGTGRTGELFF+TRBV6	0.004346370966835	12.0	11.0	B*07:02	beta	0.0
CASKGTGSYEQYF+TRBV19	2.589402443710157e-10	33.0	29.0	DQA1*02:01	beta	1.134205974831144
CASKGTGSYEQYF+TRBV19	6.022400243760339e-13	40.0	33.0	DQB1*02:02	beta	0.6748577322005295
CASKGTGSYEQYF+TRBV19	2.2658244705970383e-11	40.0	33.0	DRB1*07:01	beta	0.0
CASKGTYGYTF+TRBV2	3.757804364232714e-09	25.0	22.0	A*24:02	beta	3.005522499906034
CASKGVNTEAFF+TRBV6	0.0070610159912852	38.0	17.0	DRB1*11:01	beta	0.0
CASKGYEQYF+TRBV2	0.0024133622748327	52.0	28.0	B*07:02	beta	0.0
CASKIREYSNQPQHF+TRBV6	0.0018105664596358	13.0	12.0	DQB1*06:02	beta	0.0
CASKIREYSNQPQHF+TRBV6	0.000409248630755	13.0	12.0	DRB1*15:01	beta	0.0
CASKKRRNTGELFF+TRBV6	0.0022687963719763	10.0	10.0	DRB1*07:01	beta	0.0
CASKLGPAYEQYF+TRBV7	2.4071445661280107e-05	12.0	12.0	B*08:01	beta	0.0
CASKLGQAYEQYF+TRBV7	5.591845634952023e-06	13.0	13.0	B*08:01	beta	0.0
CASKLGQAYEQYF+TRBV7	0.0054328632375156	13.0	11.0	DRB1*03:01	beta	0.0
CASKLGQAYEQYF+TRBV7	0.006547876570846	13.0	12.0	C*07:01	beta	0.0
CASKLQGPGNTIYF+TRBV2	0.0044118175446217	9.0	9.0	DQA1*05:01	beta	0.0
CASKLQGPGNTIYF+TRBV2	0.0048969951531259	9.0	9.0	DQB1*02:01	beta	0.0
CASKLQGPGNTIYF+TRBV2	0.0027845110402436	9.0	9.0	DRB1*03:01	beta	0.0
CASKLTVSNQPQHF+TRBV6	0.000453009471323	8.0	8.0	DRB1*04:01	beta	0.0
CASKPGGTEAFF+TRBV2	0.0011986643181207	16.0	13.0	DQA1*01:01	beta	0.0
CASKPGGTEAFF+TRBV2	0.0062141684878049	16.0	13.0	DQB1*05:01	beta	0.0
CASKPGQGAGTEAFF+TRBV27	0.0024940118722105	7.0	7.0	DRB1*04:01	beta	0.0
CASKPRRNTGELFF+TRBV6	3.368781545288181e-05	25.0	19.0	DQB1*02:02	beta	0.0
CASKPRRNTGELFF+TRBV6	2.4643279977517393e-09	24.0	23.0	DQA1*02:01	beta	0.0
CASKPRRNTGELFF+TRBV6	1.5189869300158002e-10	25.0	24.0	DRB1*07:01	beta	0.4202521261726998
CASKPTGRTEAFF+TRBV6	4.721746963013189e-05	21.0	18.0	DQA1*02:01	beta	0.0
CASKPTGRTEAFF+TRBV6	0.0032217476995305	23.0	16.0	DQB1*02:02	beta	0.0
CASKPTGRTEAFF+TRBV6	1.3518085767091975e-06	23.0	20.0	DRB1*07:01	beta	0.0
CASKQEPAYEQYF+TRBV7	0.0017275513755984	14.0	12.0	DRB1*03:01	beta	0.0
CASKQEPAYEQYF+TRBV7	1.3706248466979206e-06	14.0	14.0	B*08:01	beta	0.0
CASKQGPAYEQYF+TRBV7	0.0017275513755984	14.0	12.0	DRB1*03:01	beta	0.0
CASKQGPAYEQYF+TRBV7	1.3706248466979206e-06	14.0	14.0	B*08:01	beta	0.0
CASKQGQAYEQYF+TRBV7	0.0004585266231209	10.0	10.0	B*08:01	beta	0.0
CASKQKPAYEQYF+TRBV7	4.559962315399173e-11	21.0	21.0	B*08:01	beta	0.0
CASKQKPAYEQYF+TRBV7	2.0360042146194e-05	21.0	19.0	C*07:01	beta	0.0
CASKQKPAYEQYF+TRBV7	0.0032138385617424	21.0	17.0	A*01:01	beta	0.0
CASKQKPAYEQYF+TRBV7	0.0001209431114295	21.0	17.0	DQB1*02:01	beta	0.0
CASKQKPAYEQYF+TRBV7	4.321992306243829e-06	21.0	18.0	DRB1*03:01	beta	0.0
CASKQKPAYEQYF+TRBV7	0.0002891416855857	20.0	16.0	DQA1*05:01	beta	0.0
CASKQKTAYEQYF+TRBV7	0.0002190116607215	17.0	14.0	B*08:01	beta	0.0
CASKQRPAYEQYF+TRBV7	5.591845634952023e-06	13.0	13.0	B*08:01	beta	0.0
CASKQRPAYEQYF+TRBV7	0.006547876570846	13.0	12.0	C*07:01	beta	0.0
CASKRDNNQPQHF+TRBV2	0.0005123743613823	32.0	23.0	C*07:01	beta	0.0
CASKRDNNQPQHF+TRBV2	3.866568810616696e-11	32.0	28.0	DRB1*03:01	beta	0.0
CASKRDNNQPQHF+TRBV2	1.5743529064192627e-08	28.0	24.0	DQA1*05:01	beta	0.0
CASKRDNNQPQHF+TRBV2	1.6350226941624862e-10	32.0	28.0	DQB1*02:01	beta	0.0
CASKRDNNQPQHF+TRBV2	9.537400328782626e-06	32.0	22.0	B*08:01	beta	0.0
CASKRDRGSDTQYF+TRBV2	0.0076435989152412	8.0	8.0	B*08:01	beta	0.0
CASKRDSNQPQHF+TRBV2	1.7804013833093957e-06	68.0	36.0	B*08:01	beta	0.0
CASKRDSNQPQHF+TRBV2	1.524536902494734e-12	68.0	46.0	DRB1*03:01	beta	0.0
CASKRDSNQPQHF+TRBV2	1.4728919549917142e-11	68.0	46.0	DQB1*02:01	beta	0.0
CASKRDSNQPQHF+TRBV2	0.0016934068455666	68.0	37.0	C*07:01	beta	0.0
CASKRDSNQPQHF+TRBV2	8.83243969987238e-13	57.0	42.0	DQA1*05:01	beta	0.0
CASKRDSNYGYTF+TRBV2	2.513944500304889e-08	26.0	22.0	B*08:01	beta	0.0
CASKRDSNYGYTF+TRBV2	2.19541147470645e-08	26.0	23.0	DQB1*02:01	beta	0.0
CASKRDSNYGYTF+TRBV2	8.586142878824056e-09	24.0	22.0	DQA1*05:01	beta	0.0
CASKRDSNYGYTF+TRBV2	1.4573025101808938e-06	26.0	23.0	C*07:01	beta	0.0
CASKRDSNYGYTF+TRBV2	6.122730693364674e-09	26.0	23.0	DRB1*03:01	beta	0.0
CASKRGAGETQYF+TRBV2	0.0023408700803017	14.0	13.0	C*07:01	beta	0.0
CASKRGAGETQYF+TRBV2	8.491371764249922e-05	12.0	12.0	DQA1*05:01	beta	0.0
CASKRGAGETQYF+TRBV2	3.7165527210105193e-06	14.0	14.0	DRB1*03:01	beta	0.0
CASKRGAGETQYF+TRBV2	4.642414562986983e-05	14.0	13.0	B*08:01	beta	0.0
CASKRGAGETQYF+TRBV2	8.367929636904955e-06	14.0	14.0	DQB1*02:01	beta	0.0
CASKRGGNTEAFF+TRBV25	0.000190251276521	21.0	17.0	B*07:02	beta	0.0
CASKRGLSSGANVLTF+TRBV28	7.785293966829566e-05	9.0	9.0	DRB1*04:01	beta	0.0
CASKRQNTEAFF+TRBV28	3.999132812797606e-06	9.0	9.0	C*08:02	beta	0.027038677727913456
CASKRQNTEAFF+TRBV28	0.0013639464229656	9.0	7.0	DRB1*01:02	beta	1.5670714712408902
CASKRQNTEAFF+TRBV28	3.385510349053629e-07	9.0	9.0	B*14:02	beta	1.9596938486745024
CASKRSMNTEAFF+TRBV6	5.091016777825405e-06	27.0	22.0	DQB1*06:02	beta	0.0
CASKRSMNTEAFF+TRBV6	0.0019878752556258	24.0	21.0	DQA1*01:02	beta	0.0
CASKRSMNTEAFF+TRBV6	3.445476044253464e-07	27.0	22.0	DRB1*15:01	beta	0.0
CASKRSNQPQHF+TRBV28	0.0005873293273618	24.0	18.0	DQB1*05:01	beta	0.548486131400062
CASKRSNQPQHF+TRBV28	9.594912206222404e-09	24.0	12.0	DRB1*10:01	beta	0.12477254560305615
CASKRSNTGELFF+TRBV27	0.0008296500520028	16.0	14.0	DQB1*06:02	beta	0.0
CASKRSNTGELFF+TRBV27	0.0001552595085422	16.0	14.0	DRB1*15:01	beta	0.0
CASKRTGGESPLHF+TRBV2	0.0044118175446217	9.0	9.0	DQA1*05:01	beta	0.0
CASKRTGGESPLHF+TRBV2	0.0013858392799538	10.0	10.0	DQB1*02:01	beta	0.0
CASKRTGGESPLHF+TRBV2	0.0007613259428674	10.0	10.0	DRB1*03:01	beta	0.0
CASKRTGTYEQYF+TRBV28	5.573173719694051e-17	28.0	25.0	B*35:01	beta	0.0
CASKRTGTYEQYF+TRBV28	4.672515812953347e-09	28.0	25.0	C*04:01	beta	-0.12170976230311494
CASKSRRNTGELFF+TRBV6	0.0013011211018723	13.0	12.0	DRB1*07:01	beta	0.0
CASKSRRNTGELFF+TRBV6	0.008789021164579	13.0	11.0	DQB1*02:02	beta	0.0
CASKSRRNTGELFF+TRBV6	0.0003954435368945	12.0	12.0	DQA1*02:01	beta	0.0
CASKSSYNSPLHF+TRBV27	0.0086140478694762	30.0	19.0	DQB1*05:01	beta	0.0
CASKSSYNSPLHF+TRBV27	2.551999985667428e-06	30.0	19.0	DRB1*01:01	beta	0.0
CASKSSYNSPLHF+TRBV27	0.0013209733185971	28.0	18.0	DQA1*01:01	beta	0.0
CASKSVGNQPQHF+TRBV2	0.0020071772100164	9.0	9.0	B*08:01	beta	0.0
CASKSVGNQPQHF+TRBV2	0.0027845110402436	9.0	9.0	DRB1*03:01	beta	0.0
CASKTGDAGELFF+TRBV28	0.0035356109903735	9.0	8.0	DRB1*01:01	beta	0.0
CASKTSGRSDTQYF+TRBV27	0.0006163623213807	11.0	11.0	DRB1*07:01	beta	0.0
CASKTSGRSDTQYF+TRBV27	0.0042400333293248	10.0	10.0	DQA1*02:01	beta	0.0
CASKVGQGPNQPQHF+TRBV27	0.008901791521745	9.0	9.0	DQB1*06:02	beta	0.0
CASKVGQGPNQPQHF+TRBV27	0.0027963832892788	9.0	9.0	DRB1*15:01	beta	0.0
CASKVNTEAFF+TRBV28	1.2874832960035676e-06	56.0	36.0	DQB1*06:02	beta	0.0
CASKVNTEAFF+TRBV28	3.5979609838358512e-09	56.0	37.0	DRB1*15:01	beta	0.0
CASKVNTEAFF+TRBV28	2.4065951732527905e-05	49.0	38.0	DQA1*01:02	beta	0.0
CASKVPGDQPQHF+TRBV19	3.3760515127817384e-11	24.0	24.0	DQB1*06:02	beta	0.0
CASKVPGDQPQHF+TRBV19	4.623577912355224e-05	19.0	19.0	DQA1*01:02	beta	0.0
CASKVPGDQPQHF+TRBV19	1.0597595061901042e-10	24.0	23.0	DRB1*15:01	beta	0.0
CASKVPGDQPQHF+TRBV19	0.0030304740157606	24.0	17.0	B*07:02	beta	0.0
CASKVQGPGNTIYF+TRBV2	0.0048969951531259	9.0	9.0	DQB1*02:01	beta	0.0
CASKVQGPGNTIYF+TRBV2	0.0027845110402436	9.0	9.0	DRB1*03:01	beta	0.0
CASKVQGPGNTIYF+TRBV2	0.0044118175446217	9.0	9.0	DQA1*05:01	beta	0.0
CASKVQSGANVLTF+TRBV19	0.0022687963719763	10.0	10.0	DRB1*07:01	beta	0.0
CASKVRRNTGELFF+TRBV6	1.1099654942885984e-08	19.0	19.0	DRB1*07:01	beta	0.0
CASKVRRNTGELFF+TRBV6	0.0059425178572666	19.0	14.0	DQB1*02:02	beta	0.0
CASKVRRNTGELFF+TRBV6	1.32971861285836e-07	18.0	18.0	DQA1*02:01	beta	0.0
CASKWRGNQPQHF+TRBV19	0.0080974008947424	7.0	7.0	B*15:01	beta	0.0
CASKWSSYNSPLHF+TRBV27	0.0003286810940124	17.0	16.0	C*07:02	beta	0.0
CASKWSSYNSPLHF+TRBV27	0.0001723147690818	17.0	15.0	B*07:02	beta	0.0
CASKYQETQYF+TRBV2	5.112104567235542e-12	104.0	59.0	DRB1*03:01	beta	2.331173626390064
CASKYQETQYF+TRBV2	1.7021104065702784e-12	95.0	57.0	DQA1*05:01	beta	0.0
CASKYQETQYF+TRBV2	7.001221096932173e-10	104.0	53.0	B*08:01	beta	0.0
CASKYQETQYF+TRBV2	1.6036924569011965e-11	104.0	60.0	DQB1*02:01	beta	0.0
CASKYQETQYF+TRBV2	3.269639508015757e-05	104.0	54.0	C*07:01	beta	0.015401659165047214
CASKYQETQYF+TRBV2	0.0001409818712039	104.0	53.0	A*01:01	beta	0.0
CASKYSSYNSPLHF+TRBV27	0.0026177665355699	10.0	10.0	B*07:02	beta	0.0
CASLAGGSTDTQYF+TRBV7	0.0009393077955988	51.0	25.0	C*06:02	beta	0.6875122031363563
CASLAGGSTDTQYF+TRBV7	1.1628949992430891e-20	51.0	46.0	DRB1*07:01	beta	0.4488068151588283
CASLAGGSTDTQYF+TRBV7	4.30024724558135e-05	51.0	29.0	DQB1*02:02	beta	0.0
CASLAGGSTDTQYF+TRBV7	7.305708831689721e-17	49.0	43.0	DQA1*02:01	beta	0.8883394354196149
CASLAGGSTDTQYF+TRBV7	3.946875314144274e-05	51.0	20.0	DQB1*03:03	beta	1.214809885807257
CASLAGGSTDTQYF+TRBV7	0.0070997186275748	51.0	14.0	B*57:01	beta	0.7744488405510735
CASLDRADYGYTF+TRBV28	5.252224149458315e-13	19.0	19.0	DRB1*01:01	beta	0.0
CASLDRADYGYTF+TRBV28	3.8442535176382494e-09	18.0	18.0	DQA1*01:01	beta	0.0
CASLDRADYGYTF+TRBV28	1.3373510182722176e-08	19.0	19.0	DQB1*05:01	beta	0.0
CASLDSLNYGYTF+TRBV6	0.0012621586301114	9.0	8.0	DQA1*04:01	beta	0.0
CASLDSLNYGYTF+TRBV6	0.0003228627364666	9.0	8.0	DQB1*04:02	beta	0.0
CASLDSLNYGYTF+TRBV6	0.0053266942939426	9.0	6.0	DRB1*08:01	beta	3.639314146104883
CASLGGKETQYF+TRBV28	2.502483292662366e-05	9.0	9.0	DRB1*13:02	beta	0.0
CASLGGKETQYF+TRBV28	0.005818038240828	9.0	7.0	DQB1*06:04	beta	0.0
CASLGGTGELFF+TRBV3	0.0020596035491909	7.0	7.0	B*44:03	beta	0.0
CASLGQGNTGELFF+TRBV25	0.0027845110402436	9.0	9.0	DRB1*03:01	beta	0.0
CASLGQGNTGELFF+TRBV25	0.0048969951531259	9.0	9.0	DQB1*02:01	beta	0.0
CASLGQGNTGELFF+TRBV25	0.0044118175446217	9.0	9.0	DQA1*05:01	beta	0.0
CASLGQGYGYTF+TRBV28	0.0014525073640504	20.0	15.0	DRB1*15:01	beta	0.0
CASLGQNTGELFF+TRBV6	0.0009428032299337	24.0	17.0	DRB1*15:01	beta	0.0
CASLGQNTGELFF+TRBV6	0.0009333848199786	24.0	18.0	DQB1*06:02	beta	0.0
CASLGQNYGYTF+TRBV28	0.0002057437734208	37.0	24.0	B*07:02	beta	0.0
CASLGQNYGYTF+TRBV28	2.5270347261683e-05	37.0	26.0	DQB1*06:02	beta	0.0
CASLGQNYGYTF+TRBV28	1.322000895429041e-06	37.0	26.0	DRB1*15:01	beta	0.0
CASLGQNYGYTF+TRBV28	0.001908242717643	34.0	27.0	DQA1*01:02	beta	0.0
CASLGQWNTEAFF+TRBV7	0.0013011211018723	13.0	12.0	DRB1*07:01	beta	0.0
CASLGQWNTEAFF+TRBV7	0.0042400333293248	10.0	10.0	DQA1*02:01	beta	0.0
CASLLNSNQPQHF+TRBV6	6.305416520189654e-07	11.0	10.0	B*27:05	beta	6.122654777804186
CASLRADTQYF+TRBV28	0.0019357124364622	11.0	9.0	DRB1*04:01	beta	0.0
CASLRDSGNTIYF+TRBV2	0.0026919061643796	23.0	16.0	DRB1*03:01	beta	0.0
CASLRGGSTDTQYF+TRBV5	3.4456631443925614e-11	56.0	38.0	B*08:01	beta	1.0469214430861675
CASLRGGSTDTQYF+TRBV5	1.2567380964856557e-23	56.0	51.0	DQB1*02:01	beta	0.0
CASLRGGSTDTQYF+TRBV5	1.3718277433509986e-23	56.0	50.0	DRB1*03:01	beta	0.0
CASLRGGSTDTQYF+TRBV5	3.429992397465585e-06	56.0	37.0	C*07:01	beta	0.0
CASLRGGSTDTQYF+TRBV5	8.676676499021037e-05	56.0	35.0	A*01:01	beta	0.5547053951812293
CASLRGGSTDTQYF+TRBV5	5.4881754024714105e-21	51.0	46.0	DQA1*05:01	beta	0.0
CASLRGGSYNEQFF+TRBV12	0.000155301251701	27.0	20.0	DRB1*07:01	beta	0.0
CASLRGGSYNEQFF+TRBV12	0.001369429324284	24.0	18.0	DQA1*02:01	beta	0.0
CASLRGGSYNEQFF+TRBV12	0.008789021164579	27.0	17.0	DQB1*02:02	beta	0.0
CASLTDRGNQPQHF+TRBV28	0.0056604406085962	12.0	11.0	DQB1*06:02	beta	0.0
CASLTDRGNQPQHF+TRBV28	0.0014525073640504	12.0	11.0	DRB1*15:01	beta	0.0
CASMDRINQPQHF+TRBV6	3.91829008066329e-05	12.0	12.0	DQA1*01:01	beta	0.0
CASMDRINQPQHF+TRBV6	0.0006411840114364	12.0	10.0	DRB1*01:01	beta	0.0
CASMDRINQPQHF+TRBV6	0.0002142698375111	12.0	12.0	DQB1*05:01	beta	0.0
CASMDSYNEQFF+TRBV5	1.1650250174372678e-05	14.0	11.0	A*68:01	beta	0.8302519841661853
CASMGNTEAFF+TRBV5	0.0004727690277134	41.0	26.0	DQA1*03:01	beta	0.5340916707540727
CASMGNTEAFF+TRBV5	3.760923131706323e-07	45.0	29.0	DQB1*03:02	beta	0.20833734804882037
CASMGTGTEAFF+TRBV2	0.0007613259428674	10.0	10.0	DRB1*03:01	beta	0.0
CASMRGGETQYF+TRBV25	0.009654256214057	8.0	7.0	DRB1*13:01	beta	0.0
CASMRGGETQYF+TRBV25	0.0069127004286807	8.0	7.0	DQB1*06:03	beta	0.0
CASMRGGSTDTQYF+TRBV5	4.5480290110813074e-09	22.0	21.0	DQA1*05:01	beta	0.0
CASMRGGSTDTQYF+TRBV5	1.2732884398687778e-10	25.0	24.0	DQB1*02:01	beta	0.0
CASMRGGSTDTQYF+TRBV5	1.1901782985724087e-09	25.0	23.0	DRB1*03:01	beta	0.0
CASMRTANTEAFF+TRBV11	0.0006884768521227	8.0	8.0	DRB1*01:01	beta	0.0
CASMVRMNTEAFF+TRBV6	0.0002852049718437	6.0	6.0	DRB1*04:04	beta	0.0
CASMYQETQYF+TRBV2	0.0005368760534131	19.0	15.0	DRB1*03:01	beta	0.0
CASMYQETQYF+TRBV2	0.0012091001639895	19.0	15.0	DQB1*02:01	beta	0.0
CASNARGETQYF+TRBV6	0.0002852049718437	6.0	6.0	DRB1*04:04	beta	0.0
CASNAYEQYF+TRBV6	1.4567429548059537e-12	28.0	20.0	B*40:01	beta	1.8359900988977644
CASNAYEQYF+TRBV6	3.567203362463341e-06	28.0	20.0	C*03:04	beta	5.148925105111841
CASNDGGNSPLHF+TRBV5	0.0001607964278551	11.0	11.0	DRB3*03:01	beta	6.308236114423405
CASNDGGNSPLHF+TRBV5	3.113684741456346e-06	22.0	22.0	DQA1*01:02	beta	6.300864365727899
CASNDGGNSPLHF+TRBV5	5.769726039931935e-21	26.0	25.0	DRB1*13:02	beta	0.3828610046046859
CASNDGGNSPLHF+TRBV5	2.6423186724138094e-13	26.0	19.0	DQB1*06:04	beta	1.80276968627764
CASNDRHSNQPQHF+TRBV6	0.0082369602273212	9.0	9.0	DRB1*07:01	beta	0.0
CASNEGNANTGELFF+TRBV5	8.711076446290487e-05	11.0	10.0	DRB1*04:01	beta	0.0
CASNELDNEQFF+TRBV5	0.0055636096478072	11.0	11.0	A*01:01	beta	0.0
CASNGDGNTIYF+TRBV5	0.0024940118722105	9.0	8.0	DRB1*04:01	beta	0.0
CASNGEPYEQYF+TRBV2	0.0001378879240689	21.0	14.0	DQA1*01:03	beta	0.0
CASNGEPYEQYF+TRBV2	6.570425533362255e-08	22.0	16.0	DQB1*06:03	beta	0.0
CASNGEPYEQYF+TRBV2	1.256408065482715e-07	22.0	16.0	DRB1*13:01	beta	0.18689069018251953
CASNGETYEQYF+TRBV2	0.0029110325603546	8.0	7.0	DPB1*05:01	beta	4.212227370705165
CASNGGAETQYF+TRBV6	0.0089335558196013	12.0	11.0	DQA1*02:01	beta	0.0
CASNGGRQETQYF+TRBV2	0.004046657286499	19.0	14.0	DRB1*15:01	beta	0.0
CASNGGRQETQYF+TRBV2	0.0028992375907682	19.0	15.0	DQB1*06:02	beta	0.0
CASNGLNQPQHF+TRBV28	0.0021156152603632	7.0	7.0	DQB1*03:03	beta	6.867769818905735
CASNKQGSTEAFF+TRBV6	0.0056780202112501	14.0	12.0	DRB1*07:01	beta	0.0
CASNLADNEQFF+TRBV5	0.0001898380688787	19.0	17.0	A*01:01	beta	0.53157158753661
CASNLATDTQYF+TRBV2	0.0097088678115445	21.0	12.0	DRB1*01:01	beta	0.0
CASNLGDYEQYF+TRBV5	4.022617061763865e-05	18.0	17.0	A*01:01	beta	0.0
CASNLGPAYEQYF+TRBV7	0.0033102375569965	16.0	14.0	C*07:01	beta	0.0
CASNLGPAYEQYF+TRBV7	2.9325605866266537e-06	16.0	15.0	B*08:01	beta	0.0
CASNLGQAYEQYF+TRBV7	0.0033102375569965	16.0	14.0	C*07:01	beta	0.0
CASNLGQAYEQYF+TRBV7	2.9325605866266537e-06	16.0	15.0	B*08:01	beta	0.0
CASNLNSGANVLTF+TRBV28	0.0007440546649625	14.0	10.0	DQB1*06:03	beta	0.0
CASNLNSGANVLTF+TRBV28	0.0011365752504283	14.0	10.0	DRB1*13:01	beta	0.0
CASNLQGKGSPLHF+TRBV12	0.0003796495056852	17.0	13.0	DPB1*03:01	beta	2.7580564257756772
CASNLQGSTEAFF+TRBV6	0.0031356965026284	41.0	24.0	DRB1*07:01	beta	0.0
CASNLQGSTEAFF+TRBV6	0.0042400333293248	37.0	23.0	DQA1*02:01	beta	0.0
CASNLRGNQPQHF+TRBV19	0.0042281404501561	13.0	11.0	DQA1*01:01	beta	0.0
CASNLRQAYEQYF+TRBV7	0.0004585266231209	10.0	10.0	B*08:01	beta	0.0
CASNNRVDGYTF+TRBV12	0.008951555909691	6.0	6.0	DQB1*06:03	beta	0.0
CASNPAGGQETQYF+TRBV5	0.0004855192419312	10.0	9.0	DRB1*04:01	beta	0.0
CASNPDRSSYNEQFF+TRBV19	0.0053208286488996	13.0	11.0	DRB1*15:01	beta	0.0
CASNPGGYQETQYF+TRBV12	0.005724166847213	9.0	8.0	DRB1*11:01	beta	0.0
CASNPGPATNEKLFF+TRBV6	4.4652386398309056e-06	17.0	17.0	A*01:01	beta	0.0
CASNPGQGGTGELFF+TRBV2	0.0088050769281923	13.0	11.0	DQA1*05:01	beta	0.0
CASNPGQGGTGELFF+TRBV2	0.006547876570846	13.0	12.0	C*07:01	beta	0.0
CASNPGQGGTGELFF+TRBV2	0.0054328632375156	13.0	11.0	DRB1*03:01	beta	0.0
CASNPGQGGTGELFF+TRBV2	0.0030495118768012	13.0	11.0	B*08:01	beta	0.0
CASNPNNSPLHF+TRBV28	0.0025876436500441	10.0	10.0	DQB1*05:01	beta	0.0
CASNPNNSPLHF+TRBV28	0.0006953547182959	10.0	10.0	DQA1*01:01	beta	0.0
CASNPNNSPLHF+TRBV28	2.3496218947373256e-05	10.0	10.0	DRB1*01:01	beta	0.0
CASNPRGGGSNQPQHF+TRBV6	4.6404862660930745e-07	17.0	17.0	DQB1*06:02	beta	0.0
CASNPRGGGSNQPQHF+TRBV6	0.0043630200460262	17.0	15.0	C*07:02	beta	0.0
CASNPRGGGSNQPQHF+TRBV6	0.0001723147690818	17.0	15.0	B*07:02	beta	1.1600203443776196
CASNPRGGGSNQPQHF+TRBV6	4.707674080646744e-08	17.0	17.0	DRB1*15:01	beta	0.2385485311864777
CASNPRGGGSNQPQHF+TRBV6	0.0003088729439591	17.0	17.0	DQA1*01:02	beta	0.0
CASNPSGGAGETQYF+TRBV5	0.0071375932901063	5.0	5.0	DRB1*08:02	beta	7.643589253953077
CASNPTGGNTEAFF+TRBV7	0.0048145403606036	11.0	9.0	C*12:03	beta	3.939514188749463
CASNPTGGYYGYTF+TRBV6	2.525446713482468e-06	13.0	12.0	DRB1*04:01	beta	0.0
CASNPTGSNQPQHF+TRBV6	3.1554232691259763e-24	56.0	42.0	DPB1*03:01	beta	2.0463670528974
CASNPTVTGELFF+TRBV12	0.0055636096478072	11.0	11.0	A*01:01	beta	0.7611473900781119
CASNQEPAYEQYF+TRBV7	0.0020071772100164	9.0	9.0	B*08:01	beta	0.0
CASNQGPAYEQYF+TRBV7	0.0029556477172936	11.0	10.0	B*08:01	beta	0.0
CASNQGRQETQYF+TRBV19	2.6262035592157216e-05	17.0	15.0	DQA1*01:01	beta	0.0
CASNQGRQETQYF+TRBV19	6.510248765183103e-05	18.0	16.0	DQB1*05:01	beta	0.0
CASNQGRQETQYF+TRBV19	5.442273129562905e-07	18.0	15.0	DRB1*01:01	beta	0.0
CASNQKPAYEQYF+TRBV7	0.0029556477172936	11.0	10.0	B*08:01	beta	0.0
CASNQNNSPLHF+TRBV28	0.0035356109903735	7.0	7.0	DRB1*01:01	beta	0.0
CASNQRGGDEQFF+TRBV2	2.938800365515249e-05	13.0	13.0	DQB1*02:01	beta	0.0
CASNQRGGDEQFF+TRBV2	2.292867915735116e-05	13.0	13.0	DQA1*05:01	beta	0.0
CASNQRGGDEQFF+TRBV2	1.3769527761248293e-05	13.0	13.0	DRB1*03:01	beta	0.0
CASNQRPAYEQYF+TRBV7	0.0032988922436247	11.0	11.0	C*07:01	beta	0.0
CASNQRPAYEQYF+TRBV7	0.0001096179670969	11.0	11.0	B*08:01	beta	0.0
CASNRAPNEKLFF+TRBV6	2.3494692800225515e-06	14.0	14.0	DQA1*01:01	beta	0.0
CASNRAPNEKLFF+TRBV6	9.802456075839268e-07	16.0	16.0	DQB1*05:01	beta	0.0
CASNRDRGRYEQYF+TRBV6	1.6117358437440342e-10	24.0	20.0	DRB1*04:01	beta	0.0
CASNREGDTEAFF+TRBV19	2.870421517917428e-09	19.0	19.0	DRB1*03:01	beta	0.0
CASNREGDTEAFF+TRBV19	9.03675148007618e-09	19.0	19.0	DQB1*02:01	beta	0.0
CASNREGDTEAFF+TRBV19	0.0019642928916307	19.0	14.0	B*08:01	beta	0.0
CASNREGDTEAFF+TRBV19	4.343516529002788e-07	16.0	16.0	DQA1*05:01	beta	0.0
CASNRGDTEAFF+TRBV6	2.055931461958033e-06	54.0	38.0	DPB1*04:02	beta	0.5655989450936172
CASNRGGETQYF+TRBV14	0.000134018785556	18.0	13.0	DRB1*01:01	beta	0.0
CASNRGGETQYF+TRBV14	6.510248765183103e-05	18.0	16.0	DQB1*05:01	beta	0.0
CASNRGGSTDTQYF+TRBV5	0.0060137694367099	31.0	18.0	B*08:01	beta	0.0
CASNRGGSTDTQYF+TRBV5	0.000396987181092	31.0	21.0	DQB1*02:01	beta	0.0
CASNRGGSTDTQYF+TRBV5	0.000159688333367	31.0	21.0	DRB1*03:01	beta	0.0
CASNRGGSTDTQYF+TRBV5	0.0007788925696162	30.0	20.0	DQA1*05:01	beta	0.0
CASNRGRNTEAFF+TRBV19	1.3253560538119567e-05	35.0	24.0	DRB1*15:01	beta	0.0
CASNRGRNTEAFF+TRBV19	0.0001777603699127	35.0	24.0	DQB1*06:02	beta	0.0
CASNRGSGANVLTF+TRBV28	0.0042106374086258	20.0	14.0	B*08:01	beta	0.0
CASNRGSGANVLTF+TRBV28	0.0001756330047134	20.0	16.0	DRB1*03:01	beta	0.0
CASNRGSGANVLTF+TRBV28	0.0003936580978618	20.0	16.0	DQB1*02:01	beta	0.0
CASNRGSGANVLTF+TRBV28	0.0002891416855857	18.0	15.0	DQA1*05:01	beta	0.0
CASNRPNTEAFF+TRBV11	0.0001229925535022	9.0	9.0	DRB1*01:01	beta	0.0
CASNRQGPNTEAFF+TRBV27	4.066719053172013e-40	87.0	85.0	DQB1*03:01	beta	2.5198501847731
CASNRQGPNTEAFF+TRBV27	5.368712713128481e-41	76.0	73.0	DQA1*05:05	beta	2.800717901240056
CASNRQGPNTEAFF+TRBV27	9.791395236740518e-05	87.0	17.0	DRB1*11:04	beta	0.1509007214933661
CASNRQGPNTEAFF+TRBV27	1.3096796813587833e-12	87.0	42.0	DRB1*11:01	beta	0.0
CASNRVDNSPLHF+TRBV28	0.0067415608823423	8.0	8.0	DPB1*03:01	beta	4.814667546920602
CASNRVGNEQFF+TRBV6	0.0017396695383936	14.0	12.0	DRB1*15:01	beta	0.0
CASNRVGNTIYF+TRBV2	2.975936150935339e-07	11.0	11.0	DQB1*06:03	beta	3.3006362660592052
CASNRVGNTIYF+TRBV2	4.660276092752099e-07	11.0	11.0	DRB1*13:01	beta	5.986226533502833
CASNRVGNTIYF+TRBV2	0.0009449073698756	8.0	8.0	DQA1*01:03	beta	0.0
CASNSADYEQYF+TRBV5	0.0055636096478072	11.0	11.0	A*01:01	beta	0.0
CASNSGGDSNQPQHF+TRBV28	0.0006884768521227	8.0	8.0	DRB1*01:01	beta	0.0
CASNSGRTDTQYF+TRBV19	0.008038482633884	16.0	13.0	DQB1*06:02	beta	0.0
CASNSGRTDTQYF+TRBV19	0.001750972093221	16.0	13.0	DRB1*15:01	beta	0.0
CASNSQGMNTEAFF+TRBV19	0.0087588655202011	14.0	9.0	DQB1*06:03	beta	1.5494509304859818
CASNSRGANYGYTF+TRBV12	0.0003243672329716	11.0	11.0	DQA1*05:01	beta	0.0
CASNSRGANYGYTF+TRBV12	2.938800365515249e-05	13.0	13.0	DQB1*02:01	beta	0.0
CASNSRGANYGYTF+TRBV12	1.3769527761248293e-05	13.0	13.0	DRB1*03:01	beta	0.0
CASNTGTGNTEAFF+TRBV2	2.525446713482468e-06	13.0	12.0	DRB1*04:01	beta	0.0
CASNTNTEAFF+TRBV12	0.001287299702646	26.0	18.0	DQA1*05:01	beta	0.0
CASNTNTEAFF+TRBV12	0.0022088254504365	30.0	19.0	DRB1*03:01	beta	0.0
CASNTNTEAFF+TRBV12	0.0051752136767832	30.0	19.0	DQB1*02:01	beta	0.0
CASNTRGANYGYTF+TRBV12	0.0027845110402436	9.0	9.0	DRB1*03:01	beta	0.0
CASNWDSMNTEAFF+TRBV19	0.0024940118722105	7.0	7.0	DRB1*04:01	beta	0.0
CASPGTANTGELFF+TRBV6	9.512120475757356e-11	36.0	31.0	DQB1*06:02	beta	0.0
CASPGTANTGELFF+TRBV6	1.6279438853411637e-07	32.0	30.0	DQA1*01:02	beta	0.0
CASPGTANTGELFF+TRBV6	8.489852464224315e-14	36.0	32.0	DRB1*15:01	beta	0.0
CASPGTANTGELFF+TRBV6	1.4165547000721617e-05	36.0	28.0	C*07:02	beta	0.0
CASPGTANTGELFF+TRBV6	3.945487549750889e-07	36.0	27.0	B*07:02	beta	0.0
CASPMNTEAFF+TRBV2	0.000190251276521	12.0	12.0	B*07:02	beta	0.0
CASQATGGIYEQYF+TRBV19	0.0020596035491909	7.0	7.0	B*44:03	beta	0.0
CASQDRGNQPQHF+TRBV28	5.274816522058044e-05	12.0	12.0	DRB1*15:01	beta	0.0
CASQDRGNQPQHF+TRBV28	0.0002595787132157	12.0	12.0	DQB1*06:02	beta	0.0
CASQGAGEKLFF+TRBV2	0.0029556477172936	15.0	12.0	B*08:01	beta	0.0
CASQGAGEKLFF+TRBV2	9.395645668597376e-07	15.0	15.0	DRB1*03:01	beta	0.0
CASQGAGEKLFF+TRBV2	2.292867915735116e-05	13.0	13.0	DQA1*05:01	beta	0.0
CASQGAGEKLFF+TRBV2	2.2842740167994577e-06	15.0	15.0	DQB1*02:01	beta	0.0
CASQGAGETQYF+TRBV2	8.18914076068236e-10	41.0	32.0	DQB1*02:01	beta	0.0
CASQGAGETQYF+TRBV2	1.3436570157033056e-11	41.0	33.0	DRB1*03:01	beta	0.0
CASQGAGETQYF+TRBV2	1.077801014274589e-10	38.0	31.0	DQA1*05:01	beta	0.0
CASQGAGETQYF+TRBV2	4.100093412190576e-06	41.0	26.0	B*08:01	beta	0.0
CASQGAGETQYF+TRBV2	0.0001782686356892	41.0	28.0	A*01:01	beta	0.0
CASQGAGETQYF+TRBV2	0.0001262904990445	41.0	28.0	C*07:01	beta	0.0
CASQGANQPQHF+TRBV2	0.0066498631627287	15.0	10.0	DRB1*04:01	beta	0.0
CASQGANYGYTF+TRBV28	0.0011986643181207	16.0	13.0	DQA1*01:01	beta	0.0
CASQGANYGYTF+TRBV28	0.0013674577351928	18.0	12.0	DRB1*01:01	beta	0.0
CASQGASYNEQFF+TRBV25	0.0001096179670969	11.0	11.0	B*08:01	beta	0.0
CASQGASYNEQFF+TRBV25	0.0012400541620193	10.0	10.0	DQA1*05:01	beta	0.0
CASQGASYNEQFF+TRBV25	0.0003936580978618	11.0	11.0	DQB1*02:01	beta	0.0
CASQGASYNEQFF+TRBV25	0.0002072234644191	11.0	11.0	DRB1*03:01	beta	0.0
CASQGLETQYF+TRBV2	0.0096880257029331	10.0	10.0	C*07:01	beta	0.0
CASQGLETQYF+TRBV2	0.0007613259428674	10.0	10.0	DRB1*03:01	beta	0.0
CASQGNTEAFF+TRBV2	6.628693936488737e-06	34.0	18.0	DRB1*13:01	beta	0.0
CASQGNTEAFF+TRBV2	0.0003707688494051	33.0	17.0	DQA1*01:03	beta	0.0
CASQGNTEAFF+TRBV2	2.8149413046271257e-06	34.0	18.0	DQB1*06:03	beta	0.0
CASQGQGGTGELFF+TRBV12	8.550568243523352e-05	18.0	16.0	DQB1*06:02	beta	0.0
CASQGQGGTGELFF+TRBV12	1.2679375218937945e-05	18.0	16.0	DRB1*15:01	beta	0.0
CASQGTGELFF+TRBV2	3.351798948685621e-06	32.0	24.0	DQB1*02:01	beta	0.0
CASQGTGELFF+TRBV2	1.0261270518673137e-07	32.0	25.0	DRB1*03:01	beta	0.0
CASQGTGELFF+TRBV2	1.904995527581532e-05	30.0	22.0	DQA1*05:01	beta	0.0
CASQGVETQYF+TRBV2	0.0029556477172936	15.0	12.0	B*08:01	beta	0.0
CASQGVETQYF+TRBV2	0.0008869627803947	15.0	13.0	DQA1*05:01	beta	0.0
CASQGVETQYF+TRBV2	0.0005307888610093	15.0	13.0	DRB1*03:01	beta	0.0
CASQGVETQYF+TRBV2	0.0011102610975355	15.0	13.0	DQB1*02:01	beta	0.0
CASQGVGQPQHF+TRBV27	0.0007903869048221	12.0	11.0	B*08:01	beta	0.0
CASQGVGQPQHF+TRBV27	0.0001088597881873	12.0	12.0	DQB1*02:01	beta	0.0
CASQGVGQPQHF+TRBV27	0.0012400541620193	10.0	10.0	DQA1*05:01	beta	0.0
CASQGVGQPQHF+TRBV27	5.382108480528513e-05	12.0	12.0	DRB1*03:01	beta	0.0
CASQNRGNQPQHF+TRBV28	0.0009444248279682	12.0	11.0	C*06:02	beta	1.4351509568239351
CASQRGGSTDTQYF+TRBV5	4.114183687770394e-09	24.0	22.0	DRB1*03:01	beta	0.0
CASQRGGSTDTQYF+TRBV5	4.892734642510037e-07	21.0	19.0	DQA1*05:01	beta	0.0
CASQRGGSTDTQYF+TRBV5	1.4154027257551974e-08	24.0	22.0	DQB1*02:01	beta	0.0
CASQRGSSYEQYF+TRBV6	8.570926628701913e-05	21.0	17.0	DQA1*05:01	beta	0.0
CASQRGSSYEQYF+TRBV6	3.820172705848832e-05	24.0	19.0	DQB1*02:01	beta	0.0
CASQRGSSYEQYF+TRBV6	1.447676883986154e-05	24.0	19.0	DRB1*03:01	beta	0.0
CASQRGSSYEQYF+TRBV6	0.0002928457692822	24.0	17.0	B*08:01	beta	0.0
CASQRVSYNEQFF+TRBV6	0.005724166847213	7.0	7.0	DRB1*11:01	beta	0.0
CASQTGGTEAFF+TRBV2	0.0054328632375156	13.0	11.0	DRB1*03:01	beta	0.0
CASQTGGTEAFF+TRBV2	0.0088050769281923	13.0	11.0	DQA1*05:01	beta	0.0
CASQTSGTYEQYF+TRBV28	0.0006728331941176	11.0	8.0	DQB1*05:03	beta	0.6821132088516607
CASQWRGNQPQHF+TRBV28	0.0032454082948387	9.0	9.0	C*06:02	beta	1.637344746812442
CASQYRGNQPQHF+TRBV28	0.0034738276527201	25.0	18.0	DQA1*02:01	beta	0.0
CASQYRGNQPQHF+TRBV28	4.260885707363545e-15	27.0	26.0	C*06:02	beta	4.056753103525524
CASQYRGNQPQHF+TRBV28	3.008854695434895e-05	27.0	13.0	B*13:02	beta	0.0
CASQYRGNQPQHF+TRBV28	0.0010431496673048	27.0	19.0	DRB1*07:01	beta	2.589455540547512
CASRADGNYGYTF+TRBV2	0.0004214813774499	20.0	13.0	DRB1*04:01	beta	0.0
CASRADRSSYNEQFF+TRBV19	7.663060517192672e-05	22.0	21.0	DQA1*01:02	beta	0.0
CASRADRSSYNEQFF+TRBV19	4.2468728556455454e-05	23.0	19.0	DQB1*06:02	beta	0.0
CASRADRSSYNEQFF+TRBV19	2.965646979994381e-07	23.0	20.0	DRB1*15:01	beta	0.0
CASRAGETYNEQFF+TRBV5	3.2535060481676455e-08	21.0	20.0	DRB1*07:01	beta	0.0
CASRAGETYNEQFF+TRBV5	4.740307261231221e-06	21.0	18.0	DQB1*02:02	beta	0.0
CASRAGETYNEQFF+TRBV5	1.1875862600711045e-07	21.0	20.0	DQA1*02:01	beta	0.0
CASRAGGENTEAFF+TRBV6	0.0001588101857005	21.0	14.0	DRB1*01:01	beta	0.0
CASRAGGETEAFF+TRBV10	3.514309525022085e-06	11.0	11.0	DRB1*01:01	beta	0.0
CASRAGGETEAFF+TRBV10	0.0001613485301777	11.0	11.0	DQA1*01:01	beta	0.0
CASRAGGETEAFF+TRBV10	0.0007430678160146	11.0	11.0	DQB1*05:01	beta	0.0
CASRAGGRNEQFF+TRBV11	0.008901791521745	9.0	9.0	DQB1*06:02	beta	0.0
CASRAGGRNEQFF+TRBV11	0.0027963832892788	9.0	9.0	DRB1*15:01	beta	0.0
CASRAGGSGANVLTF+TRBV6	1.7542159171483598e-18	70.0	54.0	DRB1*07:01	beta	0.0
CASRAGGSGANVLTF+TRBV6	1.3217445288524306e-16	63.0	50.0	DQA1*02:01	beta	0.0
CASRAGGSGANVLTF+TRBV6	3.310356100046539e-12	70.0	45.0	DQB1*02:02	beta	0.0
CASRAGGSTGELFF+TRBV19	8.711076446290487e-05	11.0	10.0	DRB1*04:01	beta	0.0
CASRAGITYEQYF+TRBV6	0.0076435989152412	8.0	8.0	B*08:01	beta	0.0
CASRAGKETQYF+TRBV28	0.005067359940052	16.0	9.0	DQB1*06:04	beta	0.0
CASRAGKETQYF+TRBV28	6.585870172325906e-07	16.0	13.0	DRB1*13:02	beta	0.0
CASRAGLAGTDTQYF+TRBV6	2.0480658790211023e-05	28.0	22.0	C*04:01	beta	0.7962681650557566
CASRAGLGTDTQYF+TRBV6	0.001313285791836	9.0	6.0	DRB1*10:01	beta	4.872868239309684
CASRAGLSNQPQHF+TRBV2	0.0019812336483745	43.0	24.0	DRB1*03:01	beta	0.0
CASRAGLSNQPQHF+TRBV2	8.112932131173269e-05	43.0	25.0	B*08:01	beta	0.0
CASRAGLSNQPQHF+TRBV2	0.0019322000089385	43.0	27.0	C*07:01	beta	0.0
CASRAGLSNQPQHF+TRBV2	0.0053692343095965	43.0	24.0	DQB1*02:01	beta	0.0
CASRAGLSNQPQHF+TRBV2	0.004453913419248	38.0	22.0	DQA1*05:01	beta	0.0
CASRAGQANTEAFF+TRBV6	0.0097088678115445	21.0	12.0	DRB1*01:01	beta	0.0
CASRAGQANTEAFF+TRBV6	0.0026372197946035	19.0	14.0	DQA1*01:01	beta	0.0
CASRAGQGGQPQHF+TRBV28	0.0001093280328578	15.0	14.0	DRB1*07:01	beta	0.0
CASRAGQGGQPQHF+TRBV28	0.0002686935405086	15.0	14.0	DQA1*02:01	beta	0.0
CASRAGQNTGELFF+TRBV2	0.0026671791589467	16.0	11.0	DRB1*01:01	beta	0.0
CASRAGQTNTGELFF+TRBV19	9.395645668597376e-07	15.0	15.0	DRB1*03:01	beta	0.0
CASRAGQTNTGELFF+TRBV19	2.2842740167994577e-06	15.0	15.0	DQB1*02:01	beta	0.0
CASRAGQTNTGELFF+TRBV19	1.625789973585368e-06	15.0	15.0	DQA1*05:01	beta	0.0
CASRAGTGGNEQFF+TRBV6	4.211241272695807e-08	31.0	21.0	DRB1*11:01	beta	0.0
CASRAGTGGTGELFF+TRBV6	0.00773320642879	21.0	11.0	DQB1*06:03	beta	0.0
CASRAGTGVEKLFF+TRBV12	0.0088686612916412	17.0	13.0	DQB1*03:02	beta	0.3414644619843613
CASRAGTGVEKLFF+TRBV12	0.0002852049718437	17.0	9.0	DRB1*04:04	beta	0.0
CASRALANTGELFF+TRBV12	0.0039611431334791	9.0	6.0	DRB1*09:01	beta	0.0
CASRAQGSGANVLTF+TRBV6	0.0015234205922285	20.0	16.0	DQA1*02:01	beta	0.0
CASRAQGSGANVLTF+TRBV6	0.0001750124604273	25.0	19.0	DRB1*07:01	beta	0.0
CASRATGTNTGELFF+TRBV6	0.007424462140837	8.0	6.0	DRB1*12:01	beta	2.7445983652415293
CASRATSSETQYF+TRBV2	0.0029279523009494	13.0	12.0	DQA1*02:01	beta	0.0
CASRATSSETQYF+TRBV2	0.0013011211018723	13.0	12.0	DRB1*07:01	beta	0.0
CASRATSSETQYF+TRBV2	0.008789021164579	13.0	11.0	DQB1*02:02	beta	0.0
CASRAVSSGNTIYF+TRBV19	3.4096334258048545e-07	16.0	14.0	DRB1*04:01	beta	0.0
CASRDATNEKLFF+TRBV19	0.0018030719004884	19.0	12.0	DRB1*04:01	beta	0.0
CASRDGAGEQYF+TRBV6	0.000321368471897	26.0	25.0	A*02:01	beta	0.0
CASRDGELFF+TRBV6	2.269202826153697e-27	121.0	110.0	A*02:01	beta	0.0
CASRDGGGNQPQHF+TRBV19	0.0090898964143522	10.0	8.0	DRB1*04:01	beta	0.0
CASRDGGGSYEQYF+TRBV27	0.0035589167375313	16.0	13.0	DQB1*02:01	beta	0.0
CASRDGGGSYEQYF+TRBV27	0.0017527973073895	16.0	13.0	DRB1*03:01	beta	0.0
CASRDGGGSYEQYF+TRBV27	0.0029734797756583	16.0	13.0	DQA1*05:01	beta	0.0
CASRDGIYEQYF+TRBV28	0.0001072864685488	8.0	7.0	DRB1*04:04	beta	0.0
CASRDGLSNQPQHF+TRBV2	0.0004813972015973	21.0	16.0	DRB1*03:01	beta	0.0
CASRDGLSNQPQHF+TRBV2	0.0008420422031861	21.0	16.0	DQA1*05:01	beta	0.0
CASRDGLSNQPQHF+TRBV2	0.0011102610975355	21.0	16.0	DQB1*02:01	beta	0.0
CASRDGLSNQPQHF+TRBV2	0.0088528823506671	21.0	14.0	B*08:01	beta	0.0
CASRDGNQPQHF+TRBV6	1.8204902544155488e-05	130.0	42.0	DRB1*01:01	beta	0.0
CASRDGNQPQHF+TRBV6	2.830361781777108e-05	130.0	58.0	DQB1*05:01	beta	0.0
CASRDGNQPQHF+TRBV6	7.461300792845321e-07	114.0	51.0	DQA1*01:01	beta	0.0
CASRDKDYEQYF+TRBV10	0.0001229925535022	9.0	9.0	DRB1*01:01	beta	0.0
CASRDKDYEQYF+TRBV10	0.0086140478694762	9.0	9.0	DQB1*05:01	beta	0.0
CASRDKDYEQYF+TRBV10	0.0026372197946035	9.0	9.0	DQA1*01:01	beta	0.0
CASRDLTGGNQPQHF+TRBV2	7.785293966829566e-05	9.0	9.0	DRB1*04:01	beta	0.0
CASRDPGGTEAFF+TRBV6	0.0012031979715338	25.0	13.0	B*44:03	beta	0.9236464078803414
CASRDQRGSTDTQYF+TRBV5	1.3883351287961245e-13	31.0	30.0	DQB1*06:02	beta	0.0
CASRDQRGSTDTQYF+TRBV5	0.0005266036675095	31.0	21.0	B*07:02	beta	0.0
CASRDQRGSTDTQYF+TRBV5	1.4299188905480865e-07	29.0	28.0	DQA1*01:02	beta	0.0
CASRDQRGSTDTQYF+TRBV5	2.899061969089437e-15	31.0	30.0	DRB1*15:01	beta	0.0
CASRDRAATEAFF+TRBV6	1.933881056817028e-05	35.0	30.0	DQA1*01:02	beta	0.0
CASRDRAATEAFF+TRBV6	1.844907988528592e-07	38.0	29.0	DQB1*06:02	beta	0.0
CASRDRAATEAFF+TRBV6	4.820705333827441e-10	38.0	30.0	DRB1*15:01	beta	0.0
CASRDRADTQYF+TRBV2	0.0001148514465052	34.0	23.0	DQB1*02:01	beta	0.0
CASRDRADTQYF+TRBV2	4.061590341032123e-05	34.0	23.0	DRB1*03:01	beta	0.0
CASRDRADTQYF+TRBV2	6.625437317844882e-05	27.0	20.0	DQA1*05:01	beta	0.0
CASRDRAFTEAFF+TRBV6	6.7524719290740835e-15	36.0	34.0	DQB1*06:02	beta	0.0
CASRDRAFTEAFF+TRBV6	1.800808920692707e-11	34.0	34.0	DQA1*01:02	beta	0.0
CASRDRAFTEAFF+TRBV6	1.1144254949317598e-18	36.0	35.0	DRB1*15:01	beta	0.0
CASRDRAGANTGELFF+TRBV12	0.0035356109903735	7.0	7.0	DRB1*01:01	beta	0.0
CASRDRANYGYTF+TRBV19	0.0054462823064855	37.0	21.0	DRB1*15:01	beta	0.0
CASRDRAPTEAFF+TRBV6	1.6573506247702287e-06	16.0	16.0	DQB1*06:02	beta	0.0
CASRDRAPTEAFF+TRBV6	2.0416414864092858e-07	16.0	16.0	DRB1*15:01	beta	0.0
CASRDRAPTEAFF+TRBV6	0.0045313683675587	14.0	14.0	DQA1*01:02	beta	0.0
CASRDRARTEAFF+TRBV27	0.0070335423469525	22.0	16.0	DQB1*06:02	beta	0.0
CASRDRARTEAFF+TRBV27	0.0012061782955106	22.0	16.0	DRB1*15:01	beta	0.0
CASRDRARTEAFF+TRBV27	2.9680313849850896e-08	22.0	21.0	B*07:02	beta	0.0
CASRDRARTEAFF+TRBV27	2.2796069939083806e-06	22.0	21.0	C*07:02	beta	0.0
CASRDRDNQPQHF+TRBV28	1.1473131162589072e-05	22.0	19.0	DQB1*06:02	beta	0.0
CASRDRDNQPQHF+TRBV28	0.0090840643888329	22.0	19.0	DQA1*01:02	beta	0.0
CASRDRDNQPQHF+TRBV28	1.087083193991282e-06	22.0	19.0	DRB1*15:01	beta	0.0
CASRDRDRVNTEAFF+TRBV6	1.2787515063545567e-08	23.0	22.0	A*03:01	beta	5.936538605286878
CASRDRDTEAFF+TRBV10	0.0024940118722105	26.0	14.0	DRB1*04:01	beta	0.0
CASRDRGDEQFF+TRBV2	3.5522993941138666e-08	42.0	29.0	B*08:01	beta	0.0
CASRDRGDEQFF+TRBV2	5.349872153718753e-07	42.0	32.0	C*07:01	beta	0.0
CASRDRGDEQFF+TRBV2	3.5056829361241605e-12	42.0	34.0	DRB1*03:01	beta	0.0
CASRDRGDEQFF+TRBV2	1.982866035848052e-11	42.0	34.0	DQB1*02:01	beta	0.0
CASRDRGDEQFF+TRBV2	2.0393876515017212e-14	38.0	34.0	DQA1*05:01	beta	0.0
CASRDRGDEQFF+TRBV2	0.0020219660201255	42.0	27.0	A*01:01	beta	0.0
CASRDRGDEQYF+TRBV2	1.5178917856965357e-05	32.0	23.0	DQA1*05:01	beta	0.0
CASRDRGDEQYF+TRBV2	0.0067160286489406	37.0	20.0	B*08:01	beta	0.0
CASRDRGDEQYF+TRBV2	3.2475687113383704e-05	37.0	25.0	DQB1*02:01	beta	0.0
CASRDRGDEQYF+TRBV2	1.0436869221971332e-05	37.0	25.0	DRB1*03:01	beta	0.0
CASRDRGDTQYF+TRBV2	0.0017275513755984	69.0	33.0	DRB1*03:01	beta	0.0
CASRDRGETQYF+TRBV2	4.418257288717294e-07	125.0	58.0	DRB1*03:01	beta	0.0
CASRDRGETQYF+TRBV2	1.8321900552922164e-05	125.0	51.0	B*08:01	beta	0.0
CASRDRGETQYF+TRBV2	4.39322167678924e-06	125.0	58.0	DQB1*02:01	beta	0.0
CASRDRGETQYF+TRBV2	0.0091355003863351	125.0	55.0	C*07:01	beta	-0.5485768188325242
CASRDRGETQYF+TRBV2	8.125288858266573e-06	108.0	51.0	DQA1*05:01	beta	0.0
CASRDRGGGNTGELFF+TRBV12	0.0025876436500441	10.0	10.0	DQB1*05:01	beta	0.0
CASRDRGGGNTGELFF+TRBV12	2.3496218947373256e-05	10.0	10.0	DRB1*01:01	beta	0.0
CASRDRGGGNTGELFF+TRBV12	0.0026372197946035	9.0	9.0	DQA1*01:01	beta	0.0
CASRDRGGSPLHF+TRBV19	0.008038482633884	29.0	19.0	DQB1*06:02	beta	0.0
CASRDRGGSPLHF+TRBV19	0.0011645045105141	29.0	19.0	DRB1*15:01	beta	0.0
CASRDRGGTDTQYF+TRBV7	0.0087386852335451	19.0	15.0	DQA1*03:01	beta	0.8749659915186875
CASRDRGNEQYF+TRBV2	0.0007083679834276	23.0	17.0	DQA1*05:01	beta	0.0
CASRDRGNEQYF+TRBV2	0.0008310866525896	25.0	18.0	DQB1*02:01	beta	0.0
CASRDRGNEQYF+TRBV2	4.380926268647901e-05	25.0	19.0	DRB1*03:01	beta	0.0
CASRDRGNTIYF+TRBV2	0.0008730983713506	42.0	25.0	DQB1*02:01	beta	0.0
CASRDRGNTIYF+TRBV2	0.000281690932411	42.0	25.0	DRB1*03:01	beta	0.0
CASRDRGNTIYF+TRBV2	0.0015003856185431	36.0	22.0	DQA1*05:01	beta	0.0
CASRDRGPEAFF+TRBV2	0.0035854314607374	27.0	18.0	DQB1*02:01	beta	0.0
CASRDRGPEAFF+TRBV2	0.0002570650044826	27.0	19.0	DRB1*03:01	beta	0.0
CASRDRGPGYTF+TRBV2	0.0029734797756583	16.0	13.0	DQA1*05:01	beta	0.0
CASRDRGPGYTF+TRBV2	0.0048946353772625	17.0	13.0	DRB1*03:01	beta	0.0
CASRDRGPGYTF+TRBV2	0.0097860837390195	17.0	13.0	DQB1*02:01	beta	0.0
CASRDRGPYGYTF+TRBV2	0.0006211292277617	33.0	21.0	DRB1*03:01	beta	0.0
CASRDRGPYGYTF+TRBV2	0.0015741473164362	33.0	21.0	DQB1*02:01	beta	0.0
CASRDRGQGYTF+TRBV25	2.261804119738873e-07	16.0	16.0	DRB1*03:01	beta	0.0
CASRDRGQGYTF+TRBV25	6.4095843541087245e-06	14.0	14.0	DQA1*05:01	beta	0.0
CASRDRGQGYTF+TRBV25	5.406505321583673e-07	16.0	16.0	DQB1*02:01	beta	0.0
CASRDRGRGETQYF+TRBV19	0.0010333901252762	47.0	28.0	DQA1*05:05	beta	0.0
CASRDRGRGETQYF+TRBV19	0.0040724528703752	57.0	22.0	DRB1*11:01	beta	0.0
CASRDRGSADTQYF+TRBV2	7.723465180884691e-05	17.0	15.0	DQA1*05:01	beta	0.0
CASRDRGSADTQYF+TRBV2	0.0003936580978618	18.0	15.0	DQB1*02:01	beta	0.0
CASRDRGSADTQYF+TRBV2	0.0001756330047134	18.0	15.0	DRB1*03:01	beta	0.0
CASRDRGSDTQYF+TRBV2	0.0086140478694762	9.0	9.0	DQB1*05:01	beta	0.0
CASRDRGSPLHF+TRBV25	0.0014418233962748	12.0	11.0	DRB1*03:01	beta	0.0
CASRDRGYEQYF+TRBV2	2.926086084660004e-07	124.0	58.0	DRB1*03:01	beta	0.0
CASRDRGYEQYF+TRBV2	2.9880319267635816e-06	124.0	58.0	DQB1*02:01	beta	0.0
CASRDRGYEQYF+TRBV2	2.4647811269348745e-06	108.0	52.0	DQA1*05:01	beta	0.0
CASRDRGYTEAFF+TRBV10	0.0053208286488996	13.0	11.0	DRB1*15:01	beta	0.0
CASRDRHSNQPQHF+TRBV6	0.0082369602273212	9.0	9.0	DRB1*07:01	beta	0.0
CASRDRLTYEQYF+TRBV19	8.799807949214691e-06	16.0	13.0	DRB1*04:01	beta	0.0
CASRDRLYEQYF+TRBV2	2.173453111540444e-07	35.0	26.0	DRB1*15:01	beta	0.0
CASRDRLYEQYF+TRBV2	5.644571565280282e-07	35.0	27.0	DQB1*06:02	beta	0.0
CASRDRLYEQYF+TRBV2	0.0001292365819901	30.0	26.0	DQA1*01:02	beta	0.0
CASRDRQETQYF+TRBV2	0.0011137504385348	30.0	20.0	DQB1*02:01	beta	0.19029736605655892
CASRDRQETQYF+TRBV2	0.001287299702646	26.0	18.0	DQA1*05:01	beta	0.6098681454611958
CASRDRQETQYF+TRBV2	0.0004202150590068	30.0	20.0	DRB1*03:01	beta	2.922267161671868
CASRDRQETQYF+TRBV3	6.557413042040236e-07	16.0	12.0	A*29:02	beta	3.907086910105488
CASRDRTSTDTQYF+TRBV6	0.0034807078700049	24.0	17.0	DRB1*07:01	beta	0.0
CASRDRVGSEKLFF+TRBV2	0.000184140463745	26.0	20.0	DQA1*05:05	beta	0.0
CASRDRVSNQPQHF+TRBV2	1.3523525011970212e-05	68.0	28.0	DRB1*04:01	beta	0.0
CASRDRVYGYTF+TRBV9	0.0003912142730569	14.0	13.0	B*07:02	beta	0.0
CASRDRYNEQFF+TRBV7	0.0005266036675095	16.0	14.0	B*07:02	beta	0.0
CASRDRYTEAFF+TRBV7	0.004346370966835	12.0	11.0	B*07:02	beta	0.0
CASRDRYYEQYF+TRBV7	0.000190251276521	12.0	12.0	B*07:02	beta	0.0
CASRDRYYEQYF+TRBV7	0.0035762153814474	12.0	12.0	C*07:02	beta	0.0
CASRDSGWDEKLFF+TRBV6	0.0022687963719763	10.0	10.0	DRB1*07:01	beta	0.0
CASRDSGWDEKLFF+TRBV6	0.0042400333293248	10.0	10.0	DQA1*02:01	beta	0.0
CASRDSNTGELFF+TRBV27	0.0027993515696688	22.0	13.0	DRB1*01:01	beta	0.0
CASRDSQETQYF+TRBV3	6.557413042040236e-07	19.0	13.0	A*29:02	beta	1.2870978535567583
CASRDSQETQYF+TRBV3	0.0066791057757527	19.0	11.0	C*16:01	beta	0.7180819803381129
CASRDSQETQYF+TRBV7	0.0085385902658332	25.0	13.0	DRB1*04:01	beta	0.0
CASRDSSGANVLTF+TRBV5	9.687713640668165e-05	103.0	53.0	A*01:01	beta	0.0
CASRDSSGANVLTF+TRBV5	2.0243621768440163e-06	104.0	47.0	B*08:01	beta	0.0
CASRDSSGANVLTF+TRBV5	1.0805490826925975e-08	104.0	54.0	DRB1*03:01	beta	0.0
CASRDSSGANVLTF+TRBV5	1.625789973585368e-06	86.0	45.0	DQA1*05:01	beta	0.0
CASRDSSGANVLTF+TRBV5	1.1276406012201845e-07	104.0	54.0	DQB1*02:01	beta	0.0
CASRDTANYGYTF+TRBV6	0.0068125096296033	32.0	19.0	DRB1*15:01	beta	0.0
CASRDTLNQPQHF+TRBV19	0.0001027902240817	9.0	7.0	DRB1*09:01	beta	0.0
CASRDYRDRGSPLHF+TRBV2	2.292992014924453e-06	17.0	17.0	DQA1*03:01	beta	0.386739008774739
CASRDYRDRGSPLHF+TRBV2	7.041242865706246e-09	18.0	18.0	DQB1*03:02	beta	1.0208275142046837
CASREAETQYF+TRBV5	1.3850498702368018e-05	34.0	25.0	DQA1*05:05	beta	0.6672156607167544
CASREAETQYF+TRBV5	0.0010259656324911	37.0	18.0	DRB1*11:01	beta	0.37821688826003674
CASREAETQYF+TRBV5	3.251088106176125e-08	37.0	32.0	DQB1*03:01	beta	0.0
CASREDMNTEAFF+TRBV7	0.0016138333098564	16.0	14.0	DQA1*05:05	beta	0.0
CASREDMNTEAFF+TRBV7	0.0001898890707109	18.0	13.0	DRB1*11:01	beta	0.0
CASREDQNTEAFF+TRBV7	0.0010803292488558	10.0	9.0	DRB1*11:01	beta	0.0
CASREDRPTDTQYF+TRBV12	0.0053208286488996	13.0	11.0	DRB1*15:01	beta	0.0
CASREDRPTDTQYF+TRBV12	7.260608428263915e-05	13.0	13.0	DQB1*06:02	beta	0.0
CASREDSSGNTIYF+TRBV12	0.0025009934246621	9.0	6.0	DRB1*04:02	beta	0.0
CASREDTGELFF+TRBV6	8.854961638603228e-05	27.0	16.0	DRB1*04:01	beta	0.0
CASREGDQETQYF+TRBV5	1.3288131613565052e-07	19.0	18.0	DRB1*15:01	beta	0.0
CASREGDQETQYF+TRBV5	0.005681361412269	17.0	16.0	DQA1*01:02	beta	0.0
CASREGDQETQYF+TRBV5	1.3618330950197517e-06	19.0	18.0	DQB1*06:02	beta	0.0
CASREGGSGANVLTF+TRBV6	5.018263772874474e-05	37.0	25.0	DRB1*07:01	beta	0.0
CASREGGSGANVLTF+TRBV6	4.721746963013189e-05	31.0	23.0	DQA1*02:01	beta	0.0
CASREGGSTGELFF+TRBV19	3.9495715789478233e-08	13.0	13.0	DRB1*04:01	beta	0.0
CASREGLAASYNEQFF+TRBV6	0.0024086890734373	5.0	5.0	DRB1*08:01	beta	0.0
CASREGLAGADTQYF+TRBV5	0.0035356109903735	7.0	7.0	DRB1*01:01	beta	0.0
CASREGLSNQPQHF+TRBV2	0.0028228144659386	27.0	18.0	DQA1*05:01	beta	0.0
CASREGLSNQPQHF+TRBV2	0.0096238348641779	31.0	19.0	DQB1*02:01	beta	0.0
CASREGLSNQPQHF+TRBV2	0.0040683667239444	31.0	19.0	DRB1*03:01	beta	0.0
CASREGNSPLHF+TRBV7	1.229092586023623e-13	40.0	34.0	DRB1*15:01	beta	0.0
CASREGNSPLHF+TRBV7	1.0056789329863582e-11	40.0	34.0	DQB1*06:02	beta	0.0
CASREGNSPLHF+TRBV7	6.507122078472213e-05	40.0	26.0	B*07:02	beta	0.0
CASREGNSPLHF+TRBV7	1.4991779332373669e-06	38.0	33.0	DQA1*01:02	beta	0.0
CASREGNTEAFF+TRBV10	5.8151544191143854e-08	34.0	26.0	DQB1*02:02	beta	0.0
CASREGNTEAFF+TRBV10	9.052973795691608e-09	28.0	25.0	DQA1*02:01	beta	0.05269521382116487
CASREGNTEAFF+TRBV10	2.379478659745461e-10	34.0	29.0	DRB1*07:01	beta	0.0
CASREGPKNIQYF+TRBV19	2.5475090337247195e-06	10.0	10.0	DRB1*13:02	beta	0.0
CASREGPKNIQYF+TRBV19	1.214883508639108e-07	10.0	10.0	DQB1*06:04	beta	0.0
CASREGQAYGYTF+TRBV12	1.2010370857924574e-05	10.0	10.0	DRB1*04:01	beta	0.0
CASREGQGWNTEAFF+TRBV6	7.785293966829566e-05	9.0	9.0	DRB1*04:01	beta	0.0
CASREGQNYGYTF+TRBV12	2.7134558938656084e-17	26.0	25.0	DRB1*04:01	beta	1.2907648125598383
CASREGQVNQPQHF+TRBV10	4.186897075588118e-11	24.0	24.0	DQA1*02:01	beta	0.0
CASREGQVNQPQHF+TRBV10	4.65890350928384e-13	26.0	26.0	DRB1*07:01	beta	0.0
CASREGTSTDTQYF+TRBV28	5.218441506699712e-05	19.0	16.0	DRB1*03:01	beta	0.0
CASREGTSTDTQYF+TRBV28	0.0001162796228642	19.0	16.0	DQB1*02:01	beta	0.0
CASREGTSTDTQYF+TRBV28	0.0002891416855857	18.0	15.0	DQA1*05:01	beta	0.0
CASRENTEAFF+TRBV2	0.00652430723152	77.0	35.0	DQA1*05:01	beta	0.0
CASREPGTYGYTF+TRBV6	0.0015811823869947	7.0	6.0	DRB1*04:04	beta	0.0
CASREPNTEAFF+TRBV5	0.0076435989152412	16.0	12.0	B*08:01	beta	0.0
CASREPSTDTQYF+TRBV6	0.0028401588842284	30.0	15.0	DRB1*04:01	beta	0.0
CASREQGPSYEQYF+TRBV2	2.566264247729634e-12	29.0	27.0	DRB1*15:01	beta	0.0
CASREQGPSYEQYF+TRBV2	5.363031732124014e-06	25.0	24.0	DQA1*01:02	beta	0.0
CASREQGPSYEQYF+TRBV2	8.888468315414559e-11	29.0	27.0	DQB1*06:02	beta	0.0
CASREQGPTGELFF+TRBV2	0.0008296500520028	11.0	11.0	DQB1*06:02	beta	0.0
CASREQGPTGELFF+TRBV2	0.0002082745979343	11.0	11.0	DRB1*15:01	beta	0.0
CASREQGPTYEQYF+TRBV2	3.086612447152564e-05	15.0	14.0	DRB1*15:01	beta	0.0
CASREQGPTYEQYF+TRBV2	0.0001777603699127	15.0	14.0	DQB1*06:02	beta	0.0
CASREQQETQYF+TRBV5	0.0090898964143522	10.0	8.0	DRB1*04:01	beta	0.0
CASREREGLGELFF+TRBV19	0.0027963832892788	9.0	9.0	DRB1*15:01	beta	0.0
CASREREGLGELFF+TRBV19	0.008901791521745	9.0	9.0	DQB1*06:02	beta	0.0
CASRERGDTQYF+TRBV2	0.0041215686275644	19.0	14.0	DRB1*03:01	beta	0.0
CASRERTDTQYF+TRBV2	0.0070653682772857	28.0	18.0	DQB1*02:01	beta	0.0
CASRERTDTQYF+TRBV2	0.0029197112762387	28.0	18.0	DRB1*03:01	beta	0.0
CASRESNTEAFF+TRBV27	2.113615329996606e-09	42.0	27.0	C*05:01	beta	3.8265634008480633
CASRESNTEAFF+TRBV27	2.279780641964745e-19	42.0	34.0	B*44:02	beta	1.3787993612154636
CASRETGGDQPQHF+TRBV6	2.250611188571085e-05	23.0	18.0	DQA1*01:01	beta	0.0
CASRETGGDQPQHF+TRBV6	0.0025116629070001	25.0	14.0	DRB1*01:01	beta	0.0
CASRETGGDQPQHF+TRBV6	0.0014409758202725	25.0	18.0	DQB1*05:01	beta	0.0
CASRETGGGEKLFF+TRBV19	1.5761644799377145e-10	26.0	25.0	DQA1*02:01	beta	0.0
CASRETGGGEKLFF+TRBV19	4.65890350928384e-13	29.0	28.0	DRB1*07:01	beta	0.33986814371651825
CASRETGGGEKLFF+TRBV19	1.0562539118493368e-09	29.0	25.0	DQB1*02:02	beta	0.0
CASRETGLNQPQHF+TRBV2	3.553071229932947e-05	20.0	17.0	DQB1*02:01	beta	0.0
CASRETGLNQPQHF+TRBV2	1.447676883986154e-05	20.0	17.0	DRB1*03:01	beta	0.0
CASRETGLNQPQHF+TRBV2	8.491371764249922e-05	19.0	16.0	DQA1*05:01	beta	0.0
CASRETGRDTEAFF+TRBV6	0.0014224447977691	21.0	13.0	DRB1*01:01	beta	0.0
CASRFDTGELFF+TRBV5	0.0005279167580368	33.0	22.0	DRB1*07:01	beta	0.0
CASRFDTGELFF+TRBV5	0.0043371553492663	30.0	20.0	DQA1*02:01	beta	0.0
CASRFRDRSSYEQYF+TRBV7	2.938800365515249e-05	13.0	13.0	DQB1*02:01	beta	0.0
CASRFRDRSSYEQYF+TRBV7	1.3769527761248293e-05	13.0	13.0	DRB1*03:01	beta	0.0
CASRFRDRSSYEQYF+TRBV7	2.292867915735116e-05	13.0	13.0	DQA1*05:01	beta	0.0
CASRFRNTEAFF+TRBV12	0.0090898964143522	10.0	8.0	DRB1*04:01	beta	0.0
CASRFSGANVLTF+TRBV11	0.0090898964143522	10.0	8.0	DRB1*04:01	beta	0.0
CASRFSGANVLTF+TRBV7	0.0002050247864579	22.0	14.0	DRB1*04:01	beta	0.0
CASRGAAYEQYF+TRBV2	4.179242628158894e-09	49.0	19.0	DRB1*01:02	beta	0.0
CASRGAAYEQYF+TRBV2	4.467187031394597e-12	49.0	38.0	DQB1*05:01	beta	0.00430014608293204
CASRGAAYEQYF+TRBV2	1.1851260104346028e-10	41.0	31.0	DQA1*01:01	beta	0.14613275782936672
CASRGAAYEQYF+TRBV2	0.0034517294032738	49.0	14.0	B*14:02	beta	0.0
CASRGANYGYTF+TRBV5	1.2223993230702306e-07	52.0	27.0	DRB1*11:01	beta	0.0
CASRGANYGYTF+TRBV5	0.0013655480654533	52.0	34.0	DQB1*03:01	beta	0.46982015305694347
CASRGASNQPQHF+TRBV28	4.312128590220331e-06	35.0	24.0	DQB1*03:02	beta	0.0
CASRGASNQPQHF+TRBV28	0.0087386852335451	28.0	19.0	DQA1*03:01	beta	0.3804969963280184
CASRGASNQPQHF+TRBV28	3.497357790208504e-10	35.0	17.0	DRB1*04:04	beta	0.0
CASRGAVNTGELFF+TRBV19	0.0014525073640504	12.0	11.0	DRB1*15:01	beta	0.0
CASRGAVNTGELFF+TRBV19	0.0056604406085962	12.0	11.0	DQB1*06:02	beta	0.0
CASRGDEQYF+TRBV2	0.0036771525059793	22.0	16.0	B*07:02	beta	0.0
CASRGDQETQYF+TRBV2	6.172605281257512e-06	80.0	42.0	DQA1*05:01	beta	0.0
CASRGDQETQYF+TRBV2	5.1480781712664064e-05	92.0	45.0	DQB1*02:01	beta	0.0
CASRGDQETQYF+TRBV2	8.763876549063225e-06	92.0	45.0	DRB1*03:01	beta	0.0
CASRGDQETQYF+TRBV2	0.009399802562427	92.0	36.0	B*08:01	beta	0.0
CASRGDREESNQPQHF+TRBV2	0.0095870609964708	14.0	13.0	DPB1*02:01	beta	0.06976274465930596
CASRGDRLYEQYF+TRBV6	9.595945463560749e-08	31.0	19.0	DRB1*13:01	beta	0.0
CASRGDRLYEQYF+TRBV6	2.570052070649409e-05	28.0	17.0	DQA1*01:03	beta	0.0
CASRGDRLYEQYF+TRBV6	4.4660594892860767e-08	31.0	19.0	DQB1*06:03	beta	0.0
CASRGDSFYGYTF+TRBV28	0.003449115920922	10.0	8.0	DQB1*06:03	beta	0.0
CASRGDSFYGYTF+TRBV28	0.0050349958248011	10.0	8.0	DRB1*13:01	beta	0.0
CASRGDSNQPQHF+TRBV2	9.698679145216984e-06	137.0	61.0	DQB1*02:01	beta	0.0
CASRGDSNQPQHF+TRBV2	0.0001927838286151	137.0	52.0	B*08:01	beta	0.0
[truncated: 29,375 more rows]
