# Supplementary material for: Learning predictive signatures of HLA type from T-cell repertoires
Source: PLoS Comput Biol. 2025 Jan 6;21(1):e1012724. doi: 10.1371/journal.pcbi.1012724 (PMC11737854; doi:10.1371/journal.pcbi.1012724)
Supplement: S2 Table — Comparison of all classification metrics depending on the use of TCRβ chain alone or together with TCRα chain. (XLSX) [file pcbi.1012724.s006.xlsx]

## Sheet: Table2_SI
chain	AUC	AUC std	accuracy	accuracy std	precision	precision std	sensitivity	sensitivity std	specificity	specificity std
beta	0.95	0.05	0.94	0.06	0.8	0.3	0.7	0.3	0.96	0.08
alpha+beta	0.97	0.07	0.91	0.09	0.7	0.3	0.90	0.17	0.92	0.09
P-value	0.02	NA	0.02	NA	0.007	NA	0.00009	NA	0.00003	NA
