# Supplementary material for: Learning predictive signatures of HLA type from T-cell repertoires
Source: PLoS Comput Biol. 2025 Jan 6;21(1):e1012724. doi: 10.1371/journal.pcbi.1012724 (PMC11737854; doi:10.1371/journal.pcbi.1012724)
Supplement: S3 Table — Summary of the results (F1 score (A) and AUC (B)) reported in Akerman et al. 2023 [24] and DeWitt et al. 2018 [12] for the prediction of HLA-A and HLA-B alleles using only TCRβ chain. Instead of the 4 digit resolution for the allele representation used in this work (e.g. A*02:01), these works made use of only two digits (e.g. A*02) leading to a better precision in prior works. HLAGuessr provides an overall improved performance by AUC of the ROC curve. (XLSX) [file pcbi.1012724.s007.xlsx]

## Sheet: Table3_SI
HLA	counting	attTCR	gTCR	HLA_Guessr
A1	0.975617822	0.974706414	0.975291604	0.963396372913316
A11	0.786395074	0.775978408	0.880651023	0.9366072557198836
A2	0.95780107	0.966453761	0.961578349	0.96044921875
A23	0.681779497	0.615203095	0.668889038	0.948
A24	0.889060745	0.819819056	0.942379371	0.9002424242424243
A25	0.640738879	0.547792578	0.513816551	0.8404371584699454
A26	0.778466865	0.688968268	0.760850694	0.8638559508124726
A29	0.775574405	0.749685417	0.774498865	0.8981115502854633
A3	0.937633547	0.913003663	0.957907225	0.950803815622707
A30	0.66342204	0.474221587	0.567839327	0.843236019736842
A31	0.669648181	0.659734645	0.717457086	0.969186902133922
A32	0.46669048	0.425939156	0.496847912	0.8285539963392312
A33	0.612106269	0.518969508	0.479027881	0.8935334047874239
A34	0.537783712		0.511443026	0.9984276729559748
A66	0.72541744		0.488615242	0.5
A68	0.696034137	0.619363819	0.69894836	0.9483238178890352
B13	0.634466309	0.599657126	0.580731768	0.9378219278881532
B14	0.903972543	0.851711212	0.599019549	0.953125
B15	0.572865596	0.554945055	0.444010238	0.956579975443688
B18	0.84878573	0.782871266	0.927709152	0.9942438513867086
B27	0.687464954	0.648697558	0.641150367	0.976052471018914
B35	0.941035639	0.919989967	0.919785497	0.9327799479166669
B37	0.581761006	0.546698113	0.530340325	0.9769560557341908
B38	0.839078407	0.724474609	0.725394928	0.9138797814207652
B39	0.526917101	0.501873686	0.441948785	0.9321186137906394
B40	0.539272031	0.448515326	0.668805	0.960271186440678
B41	0.448684211	0.426879699	0.53039966	0.7863924050632911
B44	0.937674794	0.926412899	0.954169255	0.949741315594974
B45	0.495530726		0.601851852	0.8674526616648803
B48	0.569807214		0.447945845	0.5
B49	0.615375475		0.451417617	0.8727824463118581
B50	0.545966229		0.359340941	0.8310110753840658
B51	0.849457973	0.831217596	0.903751052	0.9413474908355456
B52	0.646758391		0.496521903	0.6009289031797072
B55	0.55841195	0.592845912	0.350989899	0.9460521614862452
B56	0.386349502	0.556747512	0.355938328	0.5901898734177216
B57	0.774330797	0.784953508	0.73177699	0.9386666666666666
B58	0.620527307	0.522684472	0.4402849	0.6917741935483871
B7	0.953235053	0.951360451	0.97177687	0.9676157804459692
B8	0.960516669	0.964230591	0.94237013	0.9630812284730196
